# Supplementary material for: Are pangolins the intermediate host of the 2019 novel coronavirus (SARS-CoV-2)?
Source: PLoS Pathog. 2020 May 14;16(5):e1008421. doi: 10.1371/journal.ppat.1008421 (PMC7224457; doi:10.1371/journal.ppat.1008421)
Supplement: S1 Table — We only focused on individual samples with coronavirus reads in this study. (XLSX) [file ppat.1008421.s001.xlsx]

## Sheet: abundance-by-reads-counts
Annotation	lung01	lung02	lung03	lung04	lung07	lung08	lung09	lung11	lung12	lung13	lung19	lymph01	lymphA01	spleen01	spleen02	spleen03	spleen04	spleen08	spleen11	spleen12	spleen19	Lineage
NC_001552 Murine respirovirus	203	2002	26	4769	388	1312	4375	23	2	0	44750	1	0	0	11	0	15	12	20	0	0	Viruses; Riboviria; Negarnaviricota; Haploviricotina; Monjiviricetes; Mononegavirales; Paramyxoviridae; Orthoparamyxovirinae; Respirovirus
X00255 Feline sarcoma virus	40	133	101	72	107	56	3	1324	7	0	38	21	77	0	7	2	3	7	5	3	5	Viruses; Ortervirales; Retroviridae; Orthoretrovirinae; Gammaretrovirus; Feline leukemia virus
NC_031450 Parus major densovirus	2	1	0	0	30	9	0	16	0	14	685	585	1	0	0	26	8	0	2	0	72	Viruses; Parvoviridae; Densovirinae; unclassified Densovirinae
NC_042001 Arthrobacter phage Molivia	4	2	7	0	83	2	1	24	0	15	1	1	3	0	0	0	0	12	8	6	423	Viruses; Caudovirales; Siphoviridae; Amigovirus; Arthrobacteria virus Molivia
NC_042057 Enterobacteria phage DE3	1	3.909	8.837	0	0.231	0	0	5	0	269.987	8.638	1	30.906	1	10	32	6.596	4	6	20	6.889	Viruses; Caudovirales; Siphoviridae; Lambdavirus; Escherichia virus DE3
NC_001628 Pseudomonas phage PP7	0	0	0	0	0	0	0	0	0	0	131	0	0	0	0	0	0	0	0	0	0	Viruses; Riboviria; Leviviridae; unclassified Leviviridae
NC_038923 Feline sarcoma virus (STRAIN HARDY-ZUCKERMAN 4)	4	0	1	0	0	0	64	17	0	0	0	0	0	0	0	0	1	0	0	1	0	Viruses; Ortervirales; Retroviridae; Orthoretrovirinae; Gammaretrovirus; Hardy-Zuckerman feline sarcoma virus
NC_001499 Abelson murine leukemia virus	4	1.211	0	5	2	0	57	1	0	0	0	0	0	0	1	0	0	1	0	0	0	Viruses; Ortervirales; Retroviridae; Orthoretrovirinae; Gammaretrovirus; unclassified Gammaretrovirus
NC_029853 Mus musculus mobilized endogenous polytropic provirus	0	0	4.86	0	5	0	0	0	0	0	8	8	4	0	9	0	13.833	3	12	0	0	Viruses; Ortervirales; Retroviridae; Orthoretrovirinae; Gammaretrovirus; unclassified Gammaretrovirus
NC_024909 Caribou feces-associated gemycircularvirus	0	0	0	0	1	0	0	0	0	0	0	64	0	0	0	0	0	0	0	0	0	Viruses; Genomoviridae; Gemykrogvirus; Caribou associated gemykrogvirus 1	Organismal	9870
AF221065 DG-75 Murine leukemia virus	0	0	6	0	7.804	0	0	0	2	0	3	2.639	2	3.655	8.348	0	4.851	11	5.215	1	0	Viruses; Ortervirales; Retroviridae; Orthoretrovirinae; Gammaretrovirus; Murine leukemia virus; unclassified Murine leukemia virus
NC_001500 Spleen focus-forming virus	0	0	0	3	0	0	0	1	0	0	1	1.361	0	6.345	1.247	1	0	0	2.785	0	35	Viruses; Ortervirales; Retroviridae; Orthoretrovirinae; Gammaretrovirus; unclassified Gammaretrovirus
JX993988 Bat coronavirus Cp/Yunnan2011	0	0	0	0	6.745	43.936	0.039	0	0	0	0	0	0	0	0	0	0	0	0	0	0	Viruses; Riboviria; Nidovirales; Cornidovirineae; Coronaviridae; Orthocoronavirinae; Betacoronavirus; Sarbecovirus; Severe acute respiratory syndrome-related coronavirus
NC_038858 Finkel-Biskis-Jinkins murine sarcoma virus	0.5	1	4.5	0.5	3.5	0	0	1.5	0	0	7.5	2	2.5	0	2	0	9.5	6.5	7	0	0	Viruses; Ortervirales; Retroviridae; Orthoretrovirinae; Gammaretrovirus
NC_001506 Murine osteosarcoma virus	0.5	1	4.5	0.5	3.5	0	0	1.5	0	0	7.5	2	2.5	0	2	0	9.5	6.5	7	0	0	Viruses; Ortervirales; Retroviridae; Orthoretrovirinae; Gammaretrovirus; unclassified Gammaretrovirus
KC881005 Bat SARS-like coronavirus RsSHC014	0	0	0	0	5.211	31.405	0	0.075	0	0	0	0	0	0	0	0	0	0	0	0	0	Viruses; Riboviria; Nidovirales; Cornidovirineae; Coronaviridae; Orthocoronavirinae; Betacoronavirus; Sarbecovirus; Severe acute respiratory syndrome-related coronavirus
NC_001501 Moloney murine leukemia virus	0	4.789	1	4	0	4	0	0	0	0	5	0	0	0	1	0	2	0	0	0	0	Viruses; Ortervirales; Retroviridae; Orthoretrovirinae; Gammaretrovirus; Murine leukemia virus
KC881006 Bat SARS-like coronavirus Rs3367	0	0	0	0	0.036	18.32	1.938	0.075	0	0	0	0	0	0	0	0	0	0	0	0	0	Viruses; Riboviria; Nidovirales; Cornidovirineae; Coronaviridae; Orthocoronavirinae; Betacoronavirus; Sarbecovirus; Severe acute respiratory syndrome-related coronavirus
NC_008094 Y73 sarcoma virus	4	0	0	0	0	0	10	0	0	0	0	0	0	0	1	0	0	0	0	0	0	Viruses; Ortervirales; Retroviridae; Orthoretrovirinae; Alpharetrovirus
DQ412043 Bat SARS CoV Rm1/2004	0	0	0	0	2.03	11.969	0.144	0	0	0	0	0	0	0	0	0	0	0	0	0	0	Viruses; Riboviria; Nidovirales; Cornidovirineae; Coronaviridae; Orthocoronavirinae; Betacoronavirus; Sarbecovirus; Severe acute respiratory syndrome-related coronavirus
GQ153547 Bat SARS coronavirus HKU3-12	0	0	0	0	6.839	4.162	0.143	0	0	0	0	0	0	0	0	0	0	0	0	0	0	Viruses; Riboviria; Nidovirales; Cornidovirineae; Coronaviridae; Orthocoronavirinae; Betacoronavirus; Sarbecovirus; Severe acute respiratory syndrome-related coronavirus; Bat SARS coronavirus HKU3
NC_038668 Harvey murine sarcoma virus	1	0	0	0	0	0	6	1	0	0	0	0	0	0	0	0	0	0	1	0	0	Viruses; Ortervirales; Retroviridae; Orthoretrovirinae; Gammaretrovirus
NC_001450 Equine infectious anemia virus	0	0	0	1	0	0	0	0	0	0	0	0	2	0	0	3	0	1	1	0	0	Viruses; Ortervirales; Retroviridae; Orthoretrovirinae; Lentivirus
NC_001866 Avian myelocytomatosis virus	0	0.5	0	0	0	0	3.5	1	0	0	0	1	0	0	0	0	0	0	0	0	0	Viruses; Ortervirales; Retroviridae; Orthoretrovirinae; Alpharetrovirus; unclassified Alpharetrovirus
AF033809 Avian myelocytomatosis virus 29	0	0.5	0	0	0	0	3.5	1	0	0	0	1	0	0	0	0	0	0	0	0	0	Viruses; Ortervirales; Retroviridae; Orthoretrovirinae; Alpharetrovirus
NC_001416 Escherichia virus Lambda	0	0.031	1.925	0	0.26	0	0	0	0	0.004	0.096	0	0.04	0	0.822	0	1.046	0	0	0	0.038	Viruses; Caudovirales; Siphoviridae; Lambdavirus
NC_019488 Salmonella phage RE-2010	0	0.108	0	0	0	0	1	0	0	0	1.98	0	0	0	0	0.16	0	0	0	0	1	Viruses; Caudovirales; Myoviridae; Peduovirinae; Peduovirus; unclassified Peduovirus
X13744 Avian retrovirus IC10	0	0	0	2	0	1	1	0	0	0	0	0	0	0	0	0	0	0	0	0	0	Viruses; Ortervirales; Retroviridae; Orthoretrovirinae; Alpharetrovirus; unclassified Alpharetrovirus
NC_010463 Salmonella virus Fels2	0	0	0	0	0	0	0	0	0	0	0	0	0	0	0	0.84	0	0	0	0	0	Viruses; Caudovirales; Myoviridae; Peduovirinae; Peduovirus
NC_024694 Human circovirus VS6600022	0	0	0	0	0	0	0	0	0	0	0	0	0	0	0	0	0	0	0	0	0	Viruses; Circoviridae; Circovirus; unclassified Circovirus
NC_035889 Zika virus	0	0	0	0	0	0	0	0	0	0	0	0	0	0	0	0	0	0	0	0	0	Viruses; Riboviria; Flaviviridae; Flavivirus
NC_028655 Yersinia phage vB_YenP_AP10	0	0	0	0	0	0	0	0	0	0	0	0	0	0	0	0	0	0	0	0	0	Viruses; Caudovirales; Podoviridae; Autographivirinae; Teseptimavirus; unclassified Teseptimavirus
NC_039044 Feline bocaparvovirus 3	0	0	0	0	0	0	0	0	0	0	0	0	0	0	0	0	0	0	0	0	0	Viruses; Parvoviridae; Parvovirinae; Bocaparvovirus; Carnivore bocaparvovirus 5
NC_040671 Adeno-associated virus	0	0	0	0	0	0	0	0	0	0	0	0	0	0	0	0	0	0	0	0	0	Viruses; Parvoviridae; Parvovirinae; Dependoparvovirus; unclassified Dependoparvovirus
NC_028795 Enterobacter phage E-3	0	0	0	0	0	0	0	0	0	0	0	0	0	0	0	0	0	0	0	0	0	Viruses; Caudovirales; Podoviridae; Autographivirinae; Teseptimavirus; unclassified Teseptimavirus
NC_028880 Citrobacter phage phiCFP-1	0	0	0	0	0	0	0	0	0	0	0	0	0	0	0	0	0	0	0	0	0	Viruses; Caudovirales; Podoviridae; Autographivirinae; Teseptimavirus; unclassified Teseptimavirus
