# Supplementary material for: Are pangolins the intermediate host of the 2019 novel coronavirus (SARS-CoV-2)?
Source: PLoS Pathog. 2020 May 14;16(5):e1008421. doi: 10.1371/journal.ppat.1008421 (PMC7224457; doi:10.1371/journal.ppat.1008421)
Supplement: S2 Table — SARS-CoV-2 was considered as query, while the other five viruses were used as references. (XLSX) [file ppat.1008421.s002.xlsx]

## Sheet: Sheet1
CenterPos	MERS-CoV	SARS-CoV	Bat-CoV-ZXC21	Bat-CoV-ZC45	Pangolin-CoV-2020	Bat-CoV-RaTG13
101	1	1	1	1	1	1
121	1	1	1	1	1	1
141	1	1	1	1	1	1
161	1	1	1	1	1	1
181	1	1	1	1	1	1
201	0.41	0.89	0.95	0.95	0.98	0.98
221	0.46	0.9	0.95	0.95	0.98	0.98
241	0.44	0.92	0.96	0.96	0.99	0.99
261	0.4	0.9	0.96	0.96	0.99	0.99
281	0.39	0.92	0.97	0.95	0.99	0.99
301	0.35	0.94	0.98	0.96	0.99	0.99
321	0.32	0.93	0.96	0.95	0.99	0.99
341	0.32	0.92	0.96	0.95	0.99	0.99
361	0.3	0.9	0.95	0.93	0.96	0.99
381	0.28	0.89	0.95	0.93	0.95	0.99
401	0.27	0.86	0.97	0.95	0.96	0.99
421	0.2	0.84	0.96	0.94	0.95	0.98
441	0.23	0.84	0.96	0.94	0.95	0.98
461	0.26	0.85	0.95	0.93	0.94	0.98
481	0.2	0.76	0.93	0.93	0.92	0.97
501	0.22	0.72	0.92	0.92	0.91	0.97
521	0.23	0.72	0.92	0.91	0.9	0.97
541	0.21	0.72	0.92	0.91	0.87	0.95
561	0.21	0.74	0.93	0.92	0.89	0.96
581	0.2	0.72	0.92	0.91	0.9	0.95
601	0.19	0.73	0.92	0.91	0.9	0.95
621	0.26	0.7	0.92	0.92	0.87	0.94
641	0.11	0.66	0.89	0.88	0.84	0.93
661	0.11	0.66	0.89	0.87	0.84	0.94
681	0.19	0.77	0.91	0.89	0.86	0.94
701	0.17	0.81	0.92	0.91	0.84	0.94
721	0.2	0.8	0.94	0.92	0.85	0.93
741	0.18	0.81	0.94	0.92	0.87	0.95
761	0.23	0.81	0.93	0.93	0.86	0.96
781	0.21	0.8	0.93	0.92	0.87	0.96
801	0.14	0.82	0.93	0.92	0.88	0.96
821	0.12	0.82	0.93	0.92	0.89	0.97
841	0.21	0.83	0.94	0.94	0.9	0.98
861	0.21	0.83	0.94	0.95	0.89	0.96
881	0.17	0.81	0.94	0.95	0.89	0.96
901	0.17	0.82	0.93	0.94	0.92	0.96
921	0.15	0.83	0.93	0.94	0.92	0.97
941	0.19	0.81	0.92	0.94	0.91	0.98
961	0.27	0.78	0.91	0.93	0.92	0.97
981	0.35	0.77	0.91	0.92	0.92	0.97
1001	0.36	0.72	0.91	0.91	0.91	0.97
1021	0.34	0.74	0.91	0.91	0.91	0.97
1041	0.38	0.75	0.92	0.9	0.92	0.97
1061	0.33	0.73	0.93	0.91	0.93	0.99
1081	0.35	0.72	0.92	0.91	0.91	0.99
1101	0.3	0.72	0.93	0.92	0.92	0.99
1121	0.28	0.69	0.92	0.91	0.91	0.99
1141	0.22	0.71	0.94	0.92	0.91	0.97
1161	0.13	0.74	0.95	0.94	0.91	0.98
1181	-0.07	0.73	0.94	0.94	0.87	0.96
1201	-0.09	0.74	0.94	0.94	0.86	0.96
1221	-0.06	0.75	0.94	0.95	0.87	0.96
1241	-0.08	0.71	0.93	0.95	0.88	0.97
1261	-0.06	0.71	0.93	0.95	0.88	0.97
1281	-0.01	0.7	0.94	0.95	0.89	0.97
1301	0.04	0.63	0.94	0.94	0.89	0.97
1321	0.15	0.66	0.94	0.94	0.88	0.97
1341	0.21	0.65	0.94	0.94	0.9	0.98
1361	0.17	0.64	0.93	0.92	0.9	0.98
1381	0.27	0.67	0.95	0.94	0.92	0.99
1401	0.34	0.7	0.95	0.94	0.92	0.99
1421	0.36	0.69	0.93	0.93	0.92	0.98
1441	0.3	0.68	0.93	0.93	0.9	0.97
1461	0.38	0.65	0.93	0.93	0.89	0.97
1481	0.34	0.65	0.93	0.92	0.88	0.96
1501	0.32	0.68	0.92	0.92	0.87	0.95
1521	0.15	0.69	0.92	0.93	0.87	0.95
1541	0.17	0.65	0.9	0.92	0.87	0.94
1561	0.2	0.6	0.9	0.92	0.85	0.94
1581	0.18	0.55	0.9	0.91	0.85	0.94
1601	0.26	0.51	0.87	0.89	0.82	0.94
1621	0.19	0.55	0.88	0.89	0.83	0.94
1641	0.12	0.59	0.88	0.88	0.82	0.93
1661	0.01	0.64	0.88	0.88	0.83	0.93
1681	-0.02	0.66	0.88	0.89	0.83	0.92
1701	0.03	0.63	0.87	0.88	0.82	0.92
1721	0.19	0.59	0.87	0.88	0.81	0.92
1741	0.16	0.56	0.87	0.87	0.8	0.93
1761	0.2	0.62	0.88	0.88	0.83	0.94
1781	0.22	0.64	0.89	0.89	0.83	0.94
1801	0.18	0.66	0.93	0.93	0.87	0.95
1821	0.2	0.64	0.93	0.94	0.88	0.95
1841	0.31	0.65	0.94	0.95	0.9	0.97
1861	0.35	0.65	0.94	0.94	0.9	0.97
1881	0.37	0.65	0.94	0.93	0.91	0.98
1901	0.4	0.66	0.95	0.94	0.93	0.99
1921	0.41	0.65	0.94	0.94	0.91	0.99
1941	0.38	0.7	0.96	0.95	0.93	0.97
1961	0.34	0.7	0.95	0.94	0.92	0.96
1981	0.22	0.7	0.94	0.93	0.91	0.94
2001	0.26	0.7	0.92	0.9	0.9	0.92
2021	0.3	0.67	0.93	0.89	0.9	0.91
2041	0.29	0.62	0.93	0.85	0.9	0.91
2061	0.23	0.57	0.93	0.86	0.89	0.91
2081	0.22	0.59	0.92	0.85	0.87	0.9
2101	0.17	0.57	0.91	0.84	0.87	0.91
2121	0.14	0.56	0.91	0.83	0.84	0.89
2141	0.2	0.52	0.89	0.81	0.84	0.9
2161	0.19	0.45	0.9	0.82	0.85	0.91
2181	0.28	0.41	0.91	0.82	0.87	0.93
2201	0.15	0.35	0.93	0.87	0.88	0.95
2221	0.07	0.36	0.91	0.87	0.85	0.94
2241	0.1	0.37	0.91	0.91	0.83	0.94
2261	0.17	0.4	0.9	0.9	0.84	0.95
2281	0.12	0.41	0.91	0.91	0.84	0.93
2301	0.12	0.45	0.92	0.92	0.86	0.93
2321	0.09	0.5	0.93	0.93	0.89	0.93
2341	0.03	0.5	0.93	0.94	0.89	0.93
2361	0.05	0.52	0.92	0.93	0.86	0.91
2381	0.01	0.55	0.91	0.92	0.84	0.9
2401	0.08	0.55	0.9	0.9	0.8	0.9
2421	0.15	0.59	0.92	0.9	0.83	0.9
2441	0.22	0.63	0.92	0.91	0.86	0.91
2461	0.18	0.61	0.93	0.91	0.84	0.9
2481	0.26	0.57	0.93	0.92	0.87	0.91
2501	0.35	0.57	0.93	0.91	0.87	0.92
2521	0.31	0.43	0.93	0.93	0.89	0.94
2541	0.32	0.44	0.93	0.93	0.89	0.94
2561	0.37	0.41	0.95	0.95	0.9	0.96
2581	0.46	0.4	0.97	0.96	0.91	0.97
2601	0.47	0.33	0.96	0.97	0.93	0.96
2621	0.44	0.32	0.96	0.97	0.93	0.96
2641	0.41	0.23	0.96	0.97	0.91	0.95
2661	0.31	0.22	0.96	0.97	0.9	0.95
2681	0.3	0.26	0.97	0.97	0.89	0.95
2701	0.24	0.17	0.97	0.97	0.88	0.94
2721	0.26	0.22	0.97	0.97	0.85	0.93
2741	0.25	0.24	0.97	0.96	0.85	0.93
2761	0.17	0.27	0.97	0.95	0.85	0.92
2781	0.12	0.16	0.97	0.96	0.85	0.93
2801	0.09	0.3	0.97	0.96	0.82	0.94
2821	0.13	0.26	0.96	0.96	0.82	0.95
2841	0.12	0.3	0.97	0.96	0.83	0.95
2861	0.21	0.32	0.96	0.95	0.84	0.96
2881	0.28	0.32	0.95	0.95	0.84	0.96
2901	0.33	0.46	0.95	0.94	0.85	0.97
2921	0.36	0.51	0.96	0.95	0.86	0.98
2941	0.35	0.49	0.95	0.95	0.88	0.97
2961	0.35	0.5	0.95	0.95	0.89	0.98
2981	0.4	0.57	0.95	0.95	0.88	0.98
3001	0.35	0.51	0.95	0.95	0.9	0.98
3021	0.3	0.55	0.95	0.95	0.88	0.98
3041	0.36	0.55	0.94	0.94	0.88	0.97
3061	0.39	0.56	0.94	0.94	0.89	0.96
3081	0.31	0.54	0.94	0.94	0.88	0.96
3101	0.24	0.56	0.94	0.94	0.87	0.96
3121	0.19	0.59	0.93	0.93	0.87	0.96
3141	0.15	0.63	0.95	0.95	0.84	0.96
3161	0.19	0.66	0.95	0.95	0.85	0.96
3181	0.13	0.66	0.93	0.92	0.84	0.95
3201	0.16	0.7	0.92	0.91	0.84	0.95
3221	0.14	0.72	0.91	0.9	0.85	0.94
3241	0.08	0.73	0.91	0.9	0.83	0.94
3261	0.07	0.74	0.91	0.89	0.85	0.94
3281	0.06	0.73	0.91	0.89	0.86	0.94
3301	0.18	0.71	0.91	0.89	0.86	0.94
3321	0.19	0.73	0.92	0.9	0.85	0.94
3341	0.2	0.74	0.91	0.89	0.87	0.95
3361	0.12	0.68	0.9	0.88	0.85	0.95
3381	0.1	0.7	0.91	0.9	0.87	0.95
3401	0.11	0.73	0.92	0.91	0.87	0.94
3421	0.26	0.72	0.92	0.91	0.87	0.95
3441	0.27	0.73	0.91	0.9	0.88	0.96
3461	0.3	0.74	0.91	0.91	0.85	0.95
3481	0.32	0.77	0.9	0.9	0.84	0.94
3501	0.27	0.77	0.89	0.89	0.84	0.94
3521	0.34	0.76	0.89	0.89	0.85	0.94
3541	0.38	0.74	0.88	0.88	0.85	0.93
3561	0.39	0.81	0.89	0.89	0.85	0.94
3581	0.42	0.74	0.84	0.83	0.83	0.92
3601	0.4	0.69	0.83	0.82	0.79	0.93
3621	0.38	0.7	0.83	0.82	0.8	0.93
3641	0.31	0.65	0.8	0.79	0.76	0.93
3661	0.28	0.66	0.8	0.8	0.77	0.94
3681	0.29	0.66	0.81	0.81	0.77	0.95
3701	0.29	0.66	0.81	0.81	0.77	0.95
3721	0.26	0.62	0.77	0.77	0.75	0.94
3741	0.26	0.62	0.77	0.77	0.75	0.94
3761	0.26	0.62	0.77	0.77	0.75	0.94
3781	0.26	0.62	0.77	0.77	0.75	0.94
3801	0.26	0.62	0.77	0.77	0.75	0.94
3821	0.26	0.62	0.77	0.77	0.75	0.94
3841	0.26	0.62	0.77	0.77	0.75	0.94
3861	0.26	0.62	0.77	0.77	0.75	0.94
3881	0.26	0.62	0.77	0.77	0.75	0.94
3901	0.26	0.62	0.77	0.77	0.75	0.94
3921	0.26	0.62	0.77	0.77	0.75	0.94
3941	0.26	0.62	0.77	0.77	0.75	0.94
3961	0.4	0.6	0.83	0.83	0.88	0.96
3981	0.4	0.61	0.84	0.85	0.89	0.96
4001	0.45	0.64	0.88	0.89	0.92	0.96
4021	0.45	0.63	0.89	0.9	0.91	0.96
4041	0.39	0.6	0.89	0.9	0.9	0.95
4061	0.41	0.55	0.89	0.91	0.89	0.94
4081	0.37	0.51	0.87	0.89	0.87	0.93
4101	0.38	0.5	0.88	0.89	0.84	0.92
4121	0.35	0.55	0.86	0.87	0.85	0.91
4141	0.33	0.57	0.87	0.88	0.85	0.91
4161	0.29	0.55	0.85	0.87	0.82	0.91
4181	0.26	0.58	0.85	0.86	0.82	0.91
4201	0.14	0.58	0.84	0.85	0.79	0.91
4221	0.04	0.56	0.83	0.83	0.77	0.92
4241	0.08	0.59	0.82	0.83	0.77	0.91
4261	0.09	0.6	0.83	0.84	0.78	0.92
4281	0.07	0.62	0.85	0.86	0.79	0.93
4301	0.08	0.64	0.84	0.86	0.8	0.93
4321	0.02	0.61	0.85	0.87	0.8	0.94
4341	-0.01	0.59	0.85	0.87	0.8	0.94
4361	-0.02	0.58	0.88	0.89	0.82	0.96
4381	-0.02	0.56	0.87	0.89	0.82	0.96
4401	0.03	0.54	0.87	0.89	0.82	0.95
4421	0.11	0.55	0.89	0.91	0.85	0.95
4441	0.11	0.5	0.89	0.91	0.87	0.96
4461	0.1	0.46	0.89	0.9	0.86	0.96
4481	0.15	0.48	0.88	0.89	0.88	0.95
4501	0.15	0.48	0.88	0.89	0.88	0.95
4521	0.15	0.48	0.88	0.89	0.88	0.95
4541	0.15	0.48	0.88	0.89	0.88	0.95
4561	0.15	0.48	0.88	0.89	0.88	0.95
4581	0.15	0.48	0.88	0.89	0.88	0.95
4601	0.15	0.48	0.88	0.89	0.88	0.95
4621	0.15	0.48	0.88	0.89	0.88	0.95
4641	0.15	0.48	0.88	0.89	0.88	0.95
4661	0.15	0.48	0.88	0.89	0.88	0.95
4681	0.43	0.54	0.92	0.91	0.82	0.96
4701	0.4	0.5	0.9	0.89	0.8	0.96
4721	0.4	0.47	0.89	0.88	0.82	0.97
4741	0.32	0.49	0.9	0.89	0.83	0.96
4761	0.28	0.56	0.91	0.9	0.77	0.97
4781	0.3	0.6	0.91	0.89	0.75	0.97
4801	0.28	0.62	0.91	0.89	0.71	0.96
4821	0.28	0.6	0.91	0.9	0.71	0.96
4841	0.33	0.63	0.93	0.92	0.67	0.96
4861	0.27	0.62	0.93	0.93	0.7	0.94
4881	0.32	0.6	0.93	0.92	0.69	0.95
4901	0.27	0.64	0.94	0.93	0.73	0.95
4921	0.32	0.66	0.94	0.94	0.71	0.95
4941	0.38	0.66	0.94	0.94	0.7	0.95
4961	0.39	0.59	0.92	0.93	0.75	0.95
4981	0.34	0.56	0.93	0.94	0.79	0.96
5001	0.38	0.56	0.93	0.94	0.83	0.96
5021	0.34	0.61	0.92	0.93	0.85	0.96
5041	0.34	0.64	0.91	0.92	0.89	0.97
5061	0.44	0.67	0.91	0.92	0.9	0.99
5081	0.44	0.67	0.91	0.92	0.9	0.99
5101	0.44	0.67	0.91	0.92	0.9	0.99
5121	0.44	0.67	0.91	0.92	0.9	0.99
5141	0.44	0.67	0.91	0.92	0.9	0.99
5161	0.44	0.67	0.91	0.92	0.9	0.99
5181	0.41	0.73	0.9	0.91	0.9	0.95
5201	0.32	0.7	0.87	0.88	0.87	0.94
5221	0.35	0.7	0.88	0.89	0.86	0.95
5241	0.27	0.74	0.88	0.89	0.86	0.95
5261	0.15	0.67	0.87	0.88	0.84	0.96
5281	0.2	0.7	0.89	0.9	0.85	0.96
5301	0.19	0.69	0.89	0.89	0.86	0.97
5321	0.27	0.67	0.9	0.9	0.88	0.98
5341	0.24	0.7	0.9	0.9	0.88	0.99
5361	0.22	0.68	0.9	0.9	0.88	0.99
5381	0.17	0.67	0.9	0.9	0.88	0.99
5401	0.19	0.69	0.92	0.92	0.9	1
5421	0.19	0.69	0.92	0.92	0.9	1
5441	0.19	0.69	0.92	0.92	0.9	1
5461	0.19	0.69	0.92	0.92	0.9	1
5481	0.19	0.69	0.92	0.92	0.9	1
5501	0.19	0.69	0.92	0.92	0.9	1
5521	0.19	0.69	0.92	0.92	0.9	1
5541	0.19	0.69	0.92	0.92	0.9	1
5561	0.19	0.69	0.92	0.92	0.9	1
5581	0.19	0.69	0.92	0.92	0.9	1
5601	0.1	0.73	0.89	0.95	0.77	0.96
5621	0.15	0.77	0.88	0.95	0.8	0.96
5641	0.16	0.79	0.89	0.95	0.84	0.97
5661	0.16	0.81	0.9	0.95	0.86	0.97
5681	0.15	0.77	0.92	0.95	0.87	0.98
5701	0.19	0.77	0.92	0.96	0.9	0.97
5721	0.2	0.77	0.93	0.94	0.89	0.97
5741	0.18	0.78	0.94	0.95	0.92	0.98
5761	0.21	0.77	0.94	0.95	0.92	0.98
5781	0.29	0.78	0.94	0.95	0.93	0.98
5801	0.3	0.77	0.95	0.95	0.92	0.98
5821	0.33	0.74	0.96	0.95	0.91	0.99
5841	0.34	0.72	0.96	0.95	0.91	0.99
5861	0.37	0.72	0.95	0.94	0.91	0.99
5881	0.43	0.78	0.93	0.94	0.9	0.99
5901	0.39	0.75	0.92	0.94	0.88	0.99
5921	0.34	0.72	0.92	0.95	0.89	0.98
5941	0.34	0.71	0.91	0.94	0.9	0.97
5961	0.43	0.71	0.91	0.93	0.9	0.95
5981	0.42	0.7	0.9	0.9	0.88	0.94
6001	0.45	0.73	0.9	0.91	0.88	0.93
6021	0.42	0.72	0.89	0.9	0.89	0.93
6041	0.38	0.71	0.9	0.9	0.88	0.93
6061	0.28	0.71	0.9	0.9	0.88	0.93
6081	0.21	0.65	0.91	0.9	0.89	0.93
6101	0.2	0.65	0.91	0.9	0.9	0.93
6121	0.22	0.68	0.91	0.9	0.88	0.94
6141	0.15	0.66	0.93	0.91	0.87	0.95
6161	0	0.64	0.93	0.91	0.85	0.95
6181	0.03	0.66	0.94	0.93	0.88	0.96
6201	0.11	0.61	0.95	0.93	0.89	0.97
6221	0.08	0.6	0.94	0.93	0.88	0.96
6241	0.07	0.59	0.93	0.92	0.87	0.95
6261	0.1	0.56	0.94	0.93	0.85	0.95
6281	0.09	0.64	0.94	0.92	0.84	0.95
6301	0.1	0.68	0.94	0.92	0.85	0.95
6321	0.06	0.7	0.92	0.9	0.86	0.95
6341	0.1	0.71	0.92	0.9	0.85	0.95
6361	0.14	0.71	0.92	0.9	0.85	0.96
6381	0.11	0.71	0.91	0.9	0.84	0.96
6401	0.07	0.73	0.92	0.9	0.84	0.96
6421	0.08	0.74	0.93	0.92	0.83	0.97
6441	0.02	0.74	0.92	0.92	0.85	0.98
6461	0.05	0.75	0.92	0.91	0.86	0.98
6481	0.12	0.71	0.91	0.91	0.87	0.98
6501	0.17	0.7	0.91	0.9	0.86	0.98
6521	0.21	0.69	0.9	0.91	0.87	0.97
6541	0.19	0.71	0.91	0.91	0.88	0.96
6561	0.21	0.7	0.9	0.91	0.89	0.97
6581	0.2	0.69	0.91	0.92	0.9	0.97
6601	0.1	0.65	0.89	0.9	0.89	0.96
6621	0.07	0.66	0.9	0.9	0.9	0.96
6641	0.19	0.68	0.91	0.91	0.91	0.96
6661	0.18	0.68	0.92	0.92	0.92	0.96
6681	0.11	0.68	0.91	0.91	0.91	0.95
6701	0.08	0.67	0.91	0.91	0.91	0.95
6721	0.03	0.65	0.93	0.92	0.92	0.95
6741	0.05	0.66	0.92	0.9	0.92	0.95
6761	0.05	0.68	0.92	0.91	0.91	0.95
6781	0.05	0.63	0.91	0.89	0.9	0.95
6801	-0.02	0.64	0.91	0.9	0.91	0.95
6821	0	0.66	0.9	0.89	0.91	0.94
6841	-0.02	0.69	0.9	0.89	0.9	0.94
6861	-0.04	0.67	0.88	0.88	0.88	0.94
6881	0.06	0.68	0.91	0.9	0.9	0.96
6901	0.03	0.7	0.91	0.89	0.88	0.97
6921	0.19	0.7	0.9	0.9	0.88	0.97
6941	0.19	0.68	0.91	0.9	0.88	0.97
6961	0.25	0.66	0.91	0.9	0.88	0.96
6981	0.23	0.71	0.9	0.89	0.88	0.95
7001	0.32	0.73	0.91	0.9	0.89	0.95
7021	0.35	0.73	0.92	0.9	0.87	0.95
7041	0.38	0.71	0.91	0.9	0.88	0.94
7061	0.46	0.73	0.92	0.9	0.89	0.94
7081	0.37	0.68	0.87	0.85	0.88	0.93
7101	0.39	0.71	0.9	0.88	0.93	0.93
7121	0.32	0.7	0.88	0.86	0.91	0.94
7141	0.31	0.7	0.89	0.87	0.91	0.94
7161	0.22	0.76	0.91	0.89	0.93	0.96
7181	0.19	0.75	0.92	0.91	0.91	0.96
7201	0.24	0.75	0.92	0.91	0.9	0.97
7221	0.24	0.77	0.93	0.93	0.92	0.98
7241	0.17	0.78	0.93	0.93	0.91	0.98
7261	0.19	0.76	0.91	0.91	0.9	0.97
7281	0.28	0.8	0.94	0.94	0.9	0.97
7301	0.31	0.76	0.94	0.93	0.89	0.96
7321	0.19	0.76	0.93	0.93	0.9	0.96
7341	0.25	0.77	0.93	0.92	0.9	0.96
7361	0.3	0.71	0.92	0.91	0.89	0.96
7381	0.31	0.74	0.93	0.92	0.92	0.96
7401	0.32	0.75	0.92	0.92	0.93	0.96
7421	0.31	0.71	0.88	0.88	0.92	0.95
7441	0.31	0.7	0.88	0.87	0.91	0.95
7461	0.31	0.68	0.9	0.9	0.9	0.97
7481	0.29	0.66	0.91	0.9	0.91	0.97
7501	0.22	0.63	0.9	0.89	0.89	0.97
7521	0.3	0.56	0.91	0.91	0.89	0.96
7541	0.19	0.48	0.91	0.91	0.89	0.96
7561	0.15	0.54	0.92	0.92	0.89	0.96
7581	0.25	0.53	0.92	0.92	0.89	0.96
7601	0.22	0.52	0.92	0.92	0.88	0.97
7621	0.19	0.54	0.93	0.94	0.88	0.98
7641	0.13	0.51	0.93	0.94	0.88	0.98
7661	0.11	0.58	0.93	0.93	0.9	0.98
7681	0.16	0.59	0.92	0.93	0.89	0.97
7701	0.18	0.63	0.93	0.94	0.92	0.98
7721	0.2	0.69	0.94	0.94	0.93	0.98
7741	0.27	0.76	0.94	0.95	0.94	0.96
7761	0.27	0.71	0.94	0.95	0.93	0.95
7781	0.19	0.66	0.93	0.94	0.92	0.94
7801	0.18	0.64	0.93	0.94	0.92	0.94
7821	0.23	0.64	0.95	0.95	0.93	0.93
7841	0.28	0.66	0.95	0.95	0.93	0.92
7861	0.26	0.62	0.95	0.95	0.94	0.92
7881	0.25	0.63	0.96	0.96	0.93	0.93
7901	0.26	0.63	0.96	0.96	0.93	0.94
7921	0.18	0.62	0.94	0.95	0.91	0.95
7941	0.17	0.56	0.93	0.95	0.9	0.96
7961	0.17	0.57	0.93	0.94	0.9	0.97
7981	0.22	0.61	0.94	0.95	0.91	0.96
8001	0.2	0.62	0.95	0.96	0.93	0.97
8021	0.14	0.55	0.92	0.93	0.91	0.97
8041	0.17	0.54	0.92	0.93	0.9	0.98
8061	0.18	0.57	0.92	0.93	0.9	0.98
8081	0.17	0.5	0.92	0.93	0.91	0.98
8101	0.2	0.48	0.92	0.92	0.93	0.98
8121	0.33	0.54	0.93	0.93	0.93	0.98
8141	0.27	0.55	0.92	0.92	0.92	0.97
8161	0.22	0.53	0.93	0.93	0.92	0.97
8181	0.24	0.53	0.93	0.93	0.92	0.98
8201	0.33	0.52	0.92	0.92	0.91	0.98
8221	0.34	0.54	0.96	0.96	0.93	0.98
8241	0.32	0.59	0.96	0.96	0.94	0.98
8261	0.33	0.6	0.97	0.97	0.94	0.98
8281	0.32	0.65	0.96	0.96	0.93	0.98
8301	0.32	0.71	0.96	0.96	0.91	0.96
8321	0.2	0.69	0.96	0.96	0.91	0.96
8341	0.29	0.69	0.98	0.98	0.93	0.98
8361	0.32	0.71	0.97	0.97	0.92	0.97
8381	0.27	0.72	0.97	0.97	0.92	0.97
8401	0.23	0.7	0.97	0.97	0.92	0.97
8421	0.24	0.74	0.96	0.96	0.92	0.97
8441	0.26	0.69	0.96	0.96	0.92	0.97
8461	0.29	0.72	0.96	0.96	0.93	0.97
8481	0.2	0.69	0.97	0.97	0.93	0.97
8501	0.28	0.68	0.96	0.96	0.93	0.98
8521	0.31	0.7	0.96	0.96	0.93	0.97
8541	0.31	0.74	0.96	0.96	0.93	0.97
8561	0.39	0.75	0.96	0.96	0.94	0.98
8581	0.38	0.77	0.97	0.97	0.93	0.98
8601	0.39	0.8	0.97	0.97	0.91	0.98
8621	0.36	0.78	0.96	0.96	0.88	0.97
8641	0.36	0.8	0.96	0.96	0.86	0.97
8661	0.31	0.77	0.95	0.96	0.85	0.97
8681	0.38	0.82	0.95	0.95	0.83	0.97
8701	0.27	0.81	0.96	0.97	0.82	0.98
8721	0.29	0.81	0.96	0.96	0.8	0.97
8741	0.27	0.8	0.96	0.96	0.79	0.97
8761	0.21	0.83	0.96	0.97	0.8	0.97
8781	0.23	0.81	0.96	0.97	0.8	0.97
8801	0.18	0.81	0.96	0.97	0.81	0.97
8821	0.23	0.79	0.98	0.98	0.85	0.98
8841	0.27	0.79	0.96	0.97	0.86	0.98
8861	0.29	0.82	0.96	0.96	0.87	0.98
8881	0.26	0.8	0.95	0.96	0.88	0.98
8901	0.28	0.77	0.95	0.96	0.9	0.98
8921	0.27	0.76	0.95	0.95	0.91	0.98
8941	0.32	0.77	0.95	0.95	0.93	0.98
8961	0.32	0.73	0.93	0.94	0.92	0.98
8981	0.27	0.73	0.92	0.93	0.9	0.98
9001	0.3	0.72	0.91	0.91	0.9	0.97
9021	0.29	0.7	0.9	0.91	0.89	0.97
9041	0.24	0.69	0.91	0.91	0.9	0.98
9061	0.26	0.66	0.91	0.91	0.9	0.97
9081	0.31	0.64	0.92	0.92	0.89	0.97
9101	0.35	0.68	0.91	0.91	0.89	0.97
9121	0.39	0.67	0.92	0.92	0.9	0.98
9141	0.34	0.65	0.92	0.93	0.89	0.98
9161	0.36	0.68	0.94	0.94	0.89	0.98
9181	0.42	0.68	0.94	0.94	0.91	0.98
9201	0.45	0.68	0.92	0.93	0.92	0.98
9221	0.45	0.74	0.93	0.94	0.93	0.98
9241	0.45	0.75	0.92	0.93	0.92	0.98
9261	0.47	0.77	0.92	0.92	0.91	0.99
9281	0.39	0.78	0.91	0.91	0.92	0.99
9301	0.31	0.77	0.89	0.9	0.92	0.98
9321	0.28	0.77	0.89	0.89	0.89	0.98
9341	0.24	0.77	0.89	0.89	0.89	0.97
9361	0.22	0.76	0.89	0.9	0.91	0.97
9381	0.13	0.77	0.9	0.9	0.89	0.96
9401	0.13	0.76	0.9	0.91	0.89	0.95
9421	0.07	0.74	0.9	0.9	0.88	0.95
9441	0.03	0.74	0.91	0.91	0.88	0.96
9461	-0.15	0.74	0.91	0.92	0.9	0.95
9481	0.04	0.74	0.91	0.92	0.9	0.95
9501	0.11	0.69	0.92	0.92	0.88	0.96
9521	0.05	0.69	0.93	0.93	0.9	0.95
9541	0.13	0.64	0.89	0.89	0.89	0.97
9561	0.16	0.6	0.88	0.88	0.87	0.96
9581	0.21	0.54	0.88	0.88	0.88	0.97
9601	0.11	0.49	0.88	0.89	0.9	0.98
9621	0.17	0.47	0.88	0.89	0.89	0.98
9641	0.21	0.48	0.88	0.89	0.89	0.97
9661	0.35	0.49	0.89	0.9	0.88	0.97
9681	0.27	0.46	0.89	0.9	0.88	0.97
9701	0.33	0.55	0.89	0.91	0.9	0.97
9721	0.38	0.61	0.88	0.9	0.91	0.98
9741	0.39	0.68	0.91	0.93	0.92	0.97
9761	0.31	0.68	0.91	0.93	0.93	0.98
9781	0.4	0.69	0.9	0.91	0.9	0.97
9801	0.41	0.73	0.9	0.89	0.9	0.97
9821	0.37	0.72	0.89	0.89	0.89	0.96
9841	0.3	0.67	0.88	0.88	0.89	0.97
9861	0.27	0.68	0.87	0.87	0.89	0.97
9881	0.34	0.71	0.88	0.88	0.9	0.97
9901	0.23	0.69	0.86	0.86	0.89	0.97
9921	0.18	0.69	0.86	0.86	0.89	0.96
9941	0.08	0.66	0.87	0.87	0.89	0.97
9961	0.08	0.68	0.86	0.85	0.88	0.96
9981	0.01	0.73	0.87	0.87	0.9	0.97
10001	-0.03	0.71	0.88	0.9	0.9	0.97
10021	0.06	0.74	0.87	0.9	0.88	0.97
10041	0.12	0.78	0.89	0.91	0.9	0.98
10061	0.03	0.72	0.88	0.9	0.87	0.96
10081	-0.01	0.72	0.88	0.9	0.86	0.95
10101	0.07	0.72	0.88	0.9	0.86	0.96
10121	0.08	0.72	0.89	0.91	0.86	0.96
10141	0.19	0.75	0.89	0.91	0.87	0.96
10161	0.19	0.77	0.89	0.92	0.87	0.97
10181	0.19	0.75	0.88	0.9	0.87	0.95
10201	0.26	0.77	0.88	0.9	0.86	0.95
10221	0.25	0.76	0.9	0.9	0.88	0.96
10241	0.26	0.78	0.89	0.89	0.87	0.95
10261	0.26	0.81	0.9	0.9	0.89	0.97
10281	0.24	0.83	0.9	0.9	0.9	0.97
10301	0.25	0.82	0.92	0.91	0.9	0.97
10321	0.24	0.81	0.91	0.91	0.91	0.97
10341	0.26	0.78	0.9	0.9	0.9	0.97
10361	0.27	0.75	0.9	0.9	0.9	0.96
10381	0.17	0.74	0.92	0.92	0.89	0.96
10401	0.05	0.72	0.91	0.91	0.87	0.95
10421	-0.01	0.71	0.89	0.89	0.87	0.95
10441	0.01	0.67	0.9	0.9	0.89	0.95
10461	0.1	0.68	0.91	0.91	0.9	0.95
10481	0.16	0.64	0.9	0.9	0.9	0.95
10501	0.14	0.63	0.9	0.9	0.9	0.95
10521	0.19	0.65	0.92	0.92	0.9	0.96
10541	0.09	0.64	0.91	0.91	0.89	0.96
10561	0.15	0.62	0.92	0.92	0.89	0.96
10581	0.23	0.65	0.93	0.93	0.91	0.97
10601	0.36	0.68	0.95	0.95	0.94	0.98
10621	0.35	0.67	0.96	0.96	0.94	0.97
10641	0.37	0.65	0.96	0.96	0.94	0.97
10661	0.35	0.65	0.95	0.95	0.94	0.98
10681	0.28	0.62	0.93	0.93	0.93	0.97
10701	0.28	0.63	0.94	0.94	0.94	0.96
10721	0.21	0.61	0.93	0.93	0.94	0.95
10741	0.32	0.61	0.94	0.94	0.94	0.95
10761	0.32	0.64	0.94	0.94	0.95	0.95
10781	0.32	0.6	0.91	0.91	0.93	0.95
10801	0.25	0.6	0.9	0.9	0.91	0.92
10821	0.26	0.62	0.91	0.91	0.92	0.93
10841	0.2	0.63	0.9	0.9	0.89	0.91
10861	0.15	0.63	0.91	0.9	0.88	0.91
10881	0.19	0.67	0.92	0.92	0.88	0.91
10901	0.24	0.72	0.92	0.92	0.89	0.92
10921	0.3	0.71	0.89	0.89	0.87	0.92
10941	0.25	0.73	0.88	0.87	0.88	0.93
10961	0.25	0.73	0.86	0.85	0.87	0.92
10981	0.19	0.75	0.88	0.87	0.87	0.92
11001	0.35	0.77	0.88	0.87	0.88	0.94
11021	0.29	0.75	0.87	0.86	0.87	0.94
11041	0.37	0.79	0.88	0.87	0.89	0.95
11061	0.38	0.81	0.88	0.88	0.9	0.95
11081	0.45	0.81	0.87	0.87	0.9	0.95
11101	0.46	0.8	0.87	0.87	0.89	0.95
11121	0.48	0.8	0.9	0.9	0.91	0.94
11141	0.5	0.79	0.9	0.9	0.9	0.93
11161	0.53	0.81	0.91	0.92	0.91	0.94
11181	0.54	0.81	0.92	0.93	0.93	0.95
11201	0.5	0.79	0.92	0.93	0.93	0.95
11221	0.55	0.8	0.91	0.92	0.94	0.94
11241	0.53	0.76	0.91	0.91	0.93	0.94
11261	0.54	0.76	0.91	0.91	0.92	0.93
11281	0.52	0.76	0.9	0.9	0.92	0.93
11301	0.46	0.76	0.9	0.9	0.92	0.93
11321	0.42	0.78	0.9	0.9	0.92	0.93
11341	0.36	0.8	0.9	0.9	0.92	0.93
11361	0.27	0.79	0.9	0.9	0.91	0.93
11381	0.26	0.78	0.9	0.9	0.92	0.92
11401	0.29	0.77	0.9	0.9	0.9	0.93
11421	0.28	0.8	0.92	0.92	0.9	0.95
11441	0.28	0.82	0.93	0.93	0.91	0.93
11461	0.36	0.79	0.92	0.92	0.89	0.92
11481	0.38	0.81	0.94	0.94	0.91	0.93
11501	0.44	0.82	0.94	0.94	0.91	0.94
11521	0.4	0.82	0.94	0.95	0.92	0.95
11541	0.49	0.81	0.94	0.94	0.92	0.96
11561	0.51	0.81	0.94	0.94	0.93	0.96
11581	0.55	0.82	0.94	0.94	0.93	0.96
11601	0.48	0.82	0.94	0.94	0.92	0.95
11621	0.48	0.81	0.93	0.93	0.93	0.95
11641	0.46	0.81	0.93	0.93	0.93	0.96
11661	0.45	0.82	0.92	0.92	0.95	0.97
11681	0.44	0.8	0.91	0.91	0.95	0.97
11701	0.39	0.79	0.9	0.9	0.94	0.97
11721	0.48	0.79	0.88	0.88	0.94	0.97
11741	0.38	0.79	0.87	0.88	0.95	0.97
11761	0.42	0.81	0.86	0.88	0.95	0.96
11781	0.39	0.82	0.86	0.87	0.95	0.96
11801	0.41	0.83	0.87	0.89	0.95	0.96
11821	0.45	0.82	0.87	0.89	0.94	0.97
11841	0.47	0.84	0.88	0.89	0.94	0.96
11861	0.41	0.84	0.87	0.88	0.93	0.97
11881	0.38	0.83	0.87	0.88	0.93	0.97
11901	0.31	0.84	0.89	0.9	0.94	0.97
11921	0.24	0.8	0.92	0.93	0.94	0.97
11941	0.37	0.82	0.95	0.95	0.94	0.98
11961	0.35	0.83	0.95	0.95	0.95	0.98
11981	0.33	0.83	0.93	0.93	0.94	0.98
12001	0.34	0.77	0.93	0.93	0.94	0.98
12021	0.28	0.75	0.92	0.92	0.94	0.97
12041	0.24	0.7	0.91	0.91	0.92	0.97
12061	0.24	0.68	0.92	0.92	0.93	0.98
12081	0.24	0.68	0.93	0.93	0.93	0.98
12101	0.29	0.65	0.92	0.92	0.92	0.97
12121	0.26	0.67	0.91	0.91	0.9	0.97
12141	0.14	0.63	0.9	0.9	0.9	0.97
12161	0.2	0.58	0.9	0.9	0.89	0.97
12181	0.29	0.56	0.93	0.93	0.89	0.96
12201	0.26	0.62	0.91	0.91	0.9	0.96
12221	0.21	0.66	0.92	0.93	0.9	0.96
12241	0.27	0.71	0.94	0.94	0.92	0.96
12261	0.28	0.74	0.94	0.94	0.92	0.96
12281	0.27	0.76	0.94	0.94	0.92	0.96
12301	0.28	0.75	0.94	0.95	0.91	0.96
12321	0.31	0.77	0.95	0.95	0.92	0.96
12341	0.34	0.79	0.95	0.95	0.92	0.96
12361	0.27	0.8	0.95	0.95	0.92	0.95
12381	0.14	0.8	0.94	0.94	0.93	0.96
12401	0.18	0.81	0.95	0.95	0.94	0.97
12421	0.27	0.79	0.95	0.95	0.93	0.97
12441	0.17	0.77	0.94	0.94	0.92	0.97
12461	0.14	0.78	0.95	0.95	0.92	0.97
12481	0.17	0.77	0.94	0.94	0.92	0.98
12501	0.25	0.81	0.94	0.94	0.94	0.97
12521	0.25	0.79	0.94	0.94	0.94	0.98
12541	0.17	0.78	0.95	0.95	0.94	0.98
12561	0.19	0.79	0.95	0.95	0.94	0.98
12581	0.29	0.8	0.96	0.96	0.94	0.97
12601	0.29	0.79	0.97	0.97	0.95	0.97
12621	0.2	0.77	0.97	0.97	0.95	0.97
12641	0.3	0.74	0.95	0.95	0.97	0.98
12661	0.32	0.72	0.95	0.95	0.97	0.98
12681	0.37	0.74	0.95	0.95	0.97	0.98
12701	0.32	0.73	0.96	0.96	0.97	0.98
12721	0.41	0.74	0.94	0.94	0.97	0.97
12741	0.42	0.76	0.93	0.93	0.97	0.97
12761	0.45	0.77	0.92	0.92	0.98	0.98
12781	0.44	0.77	0.9	0.9	0.97	0.96
12801	0.45	0.78	0.88	0.87	0.97	0.95
12821	0.45	0.78	0.87	0.86	0.95	0.94
12841	0.38	0.8	0.85	0.84	0.94	0.94
12861	0.38	0.8	0.84	0.84	0.93	0.93
12881	0.36	0.79	0.82	0.82	0.92	0.92
12901	0.38	0.79	0.79	0.81	0.91	0.92
12921	0.39	0.81	0.8	0.81	0.92	0.93
12941	0.45	0.8	0.79	0.82	0.91	0.93
12961	0.43	0.78	0.76	0.8	0.89	0.92
12981	0.48	0.78	0.75	0.79	0.88	0.93
13001	0.41	0.79	0.77	0.81	0.87	0.94
13021	0.46	0.81	0.76	0.81	0.89	0.95
13041	0.51	0.81	0.75	0.81	0.88	0.95
13061	0.51	0.8	0.76	0.8	0.89	0.96
13081	0.48	0.79	0.78	0.81	0.89	0.97
13101	0.4	0.79	0.8	0.81	0.9	0.97
13121	0.33	0.8	0.79	0.82	0.89	0.97
13141	0.22	0.77	0.77	0.79	0.91	0.98
13161	0.09	0.76	0.78	0.79	0.92	0.97
13181	0.04	0.74	0.77	0.78	0.92	0.98
13201	0.02	0.74	0.76	0.76	0.92	0.97
13221	-0.02	0.74	0.76	0.77	0.93	0.97
13241	0.03	0.75	0.79	0.8	0.94	0.98
13261	0.01	0.77	0.8	0.81	0.94	0.97
13281	-0.04	0.79	0.81	0.82	0.94	0.97
13301	0.08	0.8	0.82	0.84	0.94	0.97
13321	0.07	0.8	0.83	0.84	0.95	0.97
13341	0.12	0.83	0.84	0.86	0.94	0.97
13361	0.32	0.87	0.88	0.88	0.95	0.97
13381	0.35	0.89	0.9	0.91	0.95	0.97
13401	0.43	0.9	0.89	0.92	0.95	0.97
13421	0.48	0.91	0.91	0.93	0.94	0.98
13441	0.51	0.92	0.9	0.92	0.94	0.98
13461	0.51	0.92	0.9	0.92	0.95	0.98
13481	0.55	0.91	0.89	0.91	0.94	0.99
13501	0.52	0.91	0.9	0.91	0.95	0.99
13521	0.55	0.9	0.87	0.89	0.94	0.98
13541	0.52	0.88	0.87	0.88	0.93	0.99
13561	0.47	0.88	0.87	0.87	0.93	0.98
13581	0.42	0.83	0.83	0.83	0.93	0.98
13601	0.4	0.82	0.83	0.83	0.94	0.99
13621	0.35	0.79	0.8	0.79	0.93	0.99
13641	0.28	0.77	0.81	0.8	0.93	0.98
13661	0.18	0.77	0.8	0.79	0.91	0.98
13681	0.19	0.77	0.8	0.79	0.91	0.98
13701	0.19	0.78	0.8	0.79	0.9	0.98
13721	0.13	0.79	0.81	0.8	0.91	0.98
13741	0.23	0.82	0.81	0.81	0.92	0.98
13761	0.28	0.79	0.8	0.8	0.92	0.99
13781	0.37	0.84	0.84	0.85	0.92	0.99
13801	0.34	0.83	0.84	0.85	0.93	0.99
13821	0.38	0.85	0.85	0.87	0.93	0.99
13841	0.34	0.85	0.85	0.86	0.92	0.99
13861	0.41	0.85	0.83	0.84	0.92	1
13881	0.38	0.82	0.8	0.82	0.91	1
13901	0.36	0.81	0.8	0.82	0.9	1
13921	0.32	0.77	0.76	0.79	0.88	0.99
13941	0.31	0.77	0.76	0.79	0.88	0.99
13961	0.28	0.77	0.76	0.79	0.88	0.99
13981	0.19	0.77	0.75	0.79	0.86	0.99
14001	0.26	0.8	0.77	0.81	0.86	0.99
14021	0.21	0.8	0.78	0.82	0.86	0.99
14041	0.24	0.8	0.79	0.83	0.86	0.99
14061	0.28	0.81	0.8	0.84	0.86	0.99
14081	0.25	0.84	0.84	0.88	0.87	0.99
14101	0.26	0.84	0.84	0.87	0.87	0.98
14121	0.33	0.87	0.89	0.91	0.87	0.98
14141	0.28	0.87	0.9	0.92	0.88	0.98
14161	0.27	0.87	0.89	0.91	0.87	0.98
14181	0.26	0.87	0.88	0.9	0.89	0.98
14201	0.24	0.85	0.86	0.9	0.87	0.96
14221	0.15	0.84	0.84	0.89	0.87	0.96
14241	0.24	0.84	0.84	0.88	0.89	0.96
14261	0.18	0.86	0.87	0.91	0.91	0.96
14281	0.22	0.84	0.85	0.88	0.92	0.97
14301	0.23	0.83	0.85	0.88	0.93	0.97
14321	0.27	0.84	0.84	0.9	0.94	0.97
14341	0.31	0.84	0.83	0.88	0.95	0.97
14361	0.35	0.83	0.83	0.88	0.96	0.97
14381	0.34	0.84	0.84	0.88	0.95	0.97
14401	0.36	0.85	0.85	0.88	0.95	0.99
14421	0.45	0.85	0.87	0.89	0.96	0.98
14441	0.44	0.87	0.88	0.89	0.96	0.98
14461	0.4	0.86	0.87	0.88	0.96	0.98
14481	0.38	0.88	0.88	0.9	0.96	0.98
14501	0.42	0.9	0.89	0.91	0.97	0.99
14521	0.37	0.91	0.91	0.91	0.97	0.99
14541	0.35	0.89	0.9	0.91	0.97	0.99
14561	0.31	0.9	0.9	0.91	0.97	0.99
14581	0.33	0.91	0.92	0.91	0.97	0.99
14601	0.3	0.92	0.93	0.92	0.99	0.99
14621	0.22	0.93	0.92	0.92	0.99	0.99
14641	0.23	0.93	0.92	0.92	0.98	0.99
14661	0.33	0.91	0.89	0.91	0.98	0.99
14681	0.39	0.91	0.89	0.9	0.98	0.99
14701	0.37	0.89	0.88	0.89	0.98	0.98
14721	0.36	0.88	0.86	0.88	0.96	0.98
14741	0.34	0.88	0.86	0.88	0.96	0.97
14761	0.4	0.9	0.87	0.88	0.95	0.97
14781	0.4	0.87	0.83	0.85	0.94	0.97
14801	0.35	0.86	0.82	0.84	0.94	0.97
14821	0.39	0.84	0.8	0.8	0.92	0.98
14841	0.35	0.82	0.79	0.79	0.93	0.98
14861	0.32	0.83	0.8	0.8	0.93	0.98
14881	0.26	0.84	0.81	0.81	0.93	0.98
14901	0.29	0.84	0.8	0.82	0.93	0.98
14921	0.33	0.84	0.8	0.8	0.94	0.99
14941	0.42	0.84	0.8	0.81	0.93	0.99
14961	0.4	0.83	0.81	0.81	0.94	0.98
14981	0.37	0.85	0.85	0.83	0.95	0.98
15001	0.44	0.86	0.87	0.84	0.94	0.97
15021	0.44	0.88	0.88	0.86	0.93	0.97
15041	0.47	0.88	0.88	0.87	0.93	0.97
15061	0.44	0.87	0.87	0.86	0.93	0.97
15081	0.44	0.86	0.85	0.85	0.91	0.97
15101	0.48	0.85	0.85	0.84	0.91	0.97
15121	0.49	0.85	0.86	0.83	0.91	0.97
15141	0.47	0.85	0.85	0.83	0.92	0.97
15161	0.46	0.85	0.84	0.83	0.93	0.97
15181	0.53	0.84	0.83	0.82	0.92	0.97
15201	0.57	0.84	0.82	0.79	0.94	0.98
15221	0.58	0.81	0.8	0.77	0.95	0.97
15241	0.53	0.8	0.8	0.75	0.94	0.97
15261	0.55	0.81	0.82	0.76	0.95	0.97
15281	0.56	0.78	0.79	0.73	0.96	0.96
15301	0.48	0.77	0.78	0.71	0.94	0.94
15321	0.45	0.75	0.76	0.7	0.93	0.94
15341	0.44	0.73	0.74	0.67	0.93	0.94
15361	0.44	0.73	0.75	0.68	0.92	0.95
15381	0.39	0.71	0.74	0.68	0.93	0.95
15401	0.35	0.69	0.72	0.68	0.93	0.95
15421	0.45	0.73	0.75	0.72	0.91	0.96
15441	0.52	0.73	0.75	0.73	0.91	0.96
15461	0.52	0.73	0.75	0.74	0.91	0.96
15481	0.55	0.77	0.79	0.78	0.91	0.97
15501	0.57	0.78	0.8	0.79	0.93	0.98
15521	0.54	0.82	0.82	0.81	0.92	0.98
15541	0.56	0.86	0.86	0.85	0.9	0.98
15561	0.6	0.86	0.85	0.84	0.91	0.98
15581	0.62	0.88	0.86	0.85	0.91	0.99
15601	0.62	0.87	0.86	0.85	0.9	0.98
15621	0.54	0.87	0.86	0.87	0.93	0.98
15641	0.48	0.87	0.85	0.85	0.93	0.98
15661	0.49	0.85	0.84	0.85	0.93	0.98
15681	0.51	0.85	0.83	0.84	0.93	0.98
15701	0.51	0.85	0.83	0.83	0.93	0.98
15721	0.51	0.85	0.83	0.82	0.92	0.98
15741	0.5	0.85	0.83	0.83	0.94	0.98
15761	0.43	0.85	0.83	0.83	0.92	0.98
15781	0.44	0.85	0.85	0.85	0.93	0.98
15801	0.5	0.89	0.87	0.86	0.92	0.99
15821	0.53	0.88	0.86	0.86	0.9	0.99
15841	0.58	0.9	0.89	0.88	0.9	0.99
15861	0.57	0.93	0.91	0.9	0.9	0.99
15881	0.59	0.93	0.92	0.92	0.89	0.99
15901	0.63	0.94	0.93	0.93	0.88	0.99
15921	0.69	0.94	0.94	0.94	0.87	0.99
15941	0.72	0.94	0.93	0.94	0.86	0.99
15961	0.69	0.94	0.93	0.94	0.86	0.99
15981	0.72	0.94	0.91	0.92	0.86	0.99
16001	0.66	0.95	0.92	0.92	0.84	0.99
16021	0.65	0.94	0.91	0.91	0.86	0.99
16041	0.64	0.92	0.9	0.9	0.84	0.99
16061	0.64	0.92	0.89	0.89	0.83	0.99
16081	0.59	0.93	0.89	0.89	0.83	0.99
16101	0.54	0.93	0.89	0.89	0.83	0.98
16121	0.54	0.94	0.9	0.9	0.84	0.98
16141	0.5	0.93	0.89	0.89	0.84	0.98
16161	0.58	0.94	0.9	0.89	0.86	0.98
16181	0.59	0.94	0.91	0.91	0.86	0.98
16201	0.64	0.94	0.91	0.92	0.87	0.98
16221	0.66	0.95	0.92	0.92	0.85	0.98
16241	0.65	0.97	0.93	0.94	0.86	0.98
16261	0.67	0.97	0.94	0.94	0.85	0.98
16281	0.67	0.96	0.93	0.94	0.82	0.98
16301	0.69	0.97	0.93	0.94	0.81	0.99
16321	0.65	0.96	0.93	0.94	0.77	0.99
16341	0.67	0.95	0.94	0.94	0.79	0.98
16361	0.64	0.94	0.94	0.95	0.78	0.98
16381	0.6	0.93	0.94	0.94	0.77	0.97
16401	0.61	0.93	0.93	0.93	0.78	0.97
16421	0.63	0.92	0.92	0.93	0.79	0.97
16441	0.64	0.9	0.91	0.92	0.81	0.97
16461	0.64	0.91	0.9	0.9	0.82	0.97
16481	0.65	0.89	0.9	0.9	0.84	0.96
16501	0.6	0.87	0.89	0.89	0.86	0.96
16521	0.64	0.87	0.89	0.9	0.9	0.97
16541	0.62	0.88	0.89	0.9	0.89	0.98
16561	0.58	0.89	0.89	0.89	0.9	0.98
16581	0.6	0.9	0.89	0.9	0.92	0.99
16601	0.53	0.88	0.88	0.89	0.91	0.99
16621	0.52	0.89	0.88	0.9	0.92	0.99
16641	0.52	0.9	0.88	0.9	0.93	0.99
16661	0.53	0.89	0.88	0.89	0.92	0.98
16681	0.51	0.89	0.87	0.88	0.93	0.99
16701	0.57	0.88	0.87	0.88	0.92	0.98
16721	0.45	0.88	0.85	0.86	0.92	0.98
16741	0.43	0.89	0.87	0.87	0.93	0.98
16761	0.4	0.87	0.84	0.85	0.93	0.98
16781	0.37	0.85	0.82	0.82	0.93	0.98
16801	0.36	0.86	0.84	0.84	0.93	0.98
16821	0.37	0.84	0.83	0.82	0.93	0.98
16841	0.35	0.81	0.8	0.79	0.92	0.97
16861	0.33	0.79	0.78	0.77	0.93	0.98
16881	0.31	0.8	0.79	0.78	0.93	0.98
16901	0.29	0.82	0.8	0.78	0.94	0.98
16921	0.46	0.81	0.8	0.78	0.94	0.97
16941	0.54	0.81	0.78	0.78	0.93	0.97
16961	0.58	0.84	0.82	0.82	0.93	0.97
16981	0.61	0.86	0.84	0.84	0.94	0.97
17001	0.61	0.86	0.83	0.84	0.94	0.97
17021	0.56	0.86	0.83	0.85	0.93	0.98
17041	0.58	0.89	0.87	0.88	0.92	0.97
17061	0.57	0.9	0.88	0.9	0.91	0.96
17081	0.63	0.91	0.88	0.89	0.9	0.96
17101	0.67	0.9	0.88	0.89	0.9	0.96
17121	0.64	0.91	0.89	0.9	0.89	0.96
17141	0.65	0.9	0.87	0.88	0.9	0.96
17161	0.66	0.89	0.85	0.85	0.89	0.96
17181	0.61	0.9	0.85	0.85	0.89	0.96
17201	0.62	0.9	0.84	0.84	0.89	0.96
17221	0.62	0.9	0.82	0.82	0.9	0.95
17241	0.63	0.88	0.81	0.8	0.91	0.96
17261	0.66	0.88	0.82	0.81	0.93	0.97
17281	0.59	0.88	0.82	0.8	0.94	0.97
17301	0.56	0.88	0.82	0.81	0.93	0.97
17321	0.5	0.89	0.82	0.82	0.95	0.98
17341	0.44	0.9	0.82	0.82	0.95	0.98
17361	0.44	0.88	0.8	0.8	0.95	0.98
17381	0.51	0.86	0.78	0.79	0.94	0.98
17401	0.53	0.83	0.77	0.77	0.93	0.99
17421	0.57	0.83	0.78	0.78	0.94	0.99
17441	0.57	0.83	0.78	0.77	0.94	0.99
17461	0.56	0.84	0.79	0.79	0.94	0.98
17481	0.61	0.84	0.79	0.8	0.94	0.98
17501	0.64	0.85	0.78	0.79	0.95	0.98
17521	0.68	0.83	0.79	0.78	0.95	0.98
17541	0.69	0.83	0.82	0.79	0.96	0.98
17561	0.69	0.85	0.84	0.82	0.95	0.98
17581	0.66	0.85	0.87	0.84	0.94	0.98
17601	0.66	0.89	0.89	0.86	0.94	0.98
17621	0.64	0.89	0.89	0.87	0.94	0.98
17641	0.6	0.87	0.89	0.87	0.93	0.98
17661	0.57	0.87	0.89	0.86	0.93	0.98
17681	0.56	0.87	0.89	0.86	0.92	0.98
17701	0.53	0.86	0.88	0.85	0.91	0.98
17721	0.49	0.84	0.85	0.83	0.9	0.98
17741	0.5	0.85	0.84	0.84	0.86	0.97
17761	0.48	0.86	0.86	0.85	0.84	0.97
17781	0.5	0.86	0.84	0.83	0.85	0.97
17801	0.49	0.86	0.84	0.83	0.84	0.97
17821	0.42	0.85	0.84	0.83	0.83	0.98
17841	0.43	0.87	0.84	0.84	0.83	0.97
17861	0.46	0.87	0.84	0.84	0.82	0.98
17881	0.48	0.87	0.81	0.83	0.82	0.98
17901	0.54	0.88	0.82	0.84	0.82	0.98
17921	0.58	0.89	0.84	0.86	0.83	0.98
17941	0.57	0.9	0.84	0.86	0.87	0.99
17961	0.59	0.9	0.84	0.86	0.9	0.99
17981	0.54	0.9	0.84	0.86	0.9	0.98
18001	0.54	0.89	0.84	0.86	0.92	0.98
18021	0.59	0.89	0.84	0.86	0.92	0.98
18041	0.55	0.87	0.85	0.86	0.92	0.98
18061	0.54	0.87	0.86	0.87	0.92	0.98
18081	0.51	0.89	0.88	0.89	0.93	0.98
18101	0.51	0.89	0.88	0.89	0.92	0.98
18121	0.44	0.9	0.88	0.9	0.92	0.98
18141	0.42	0.9	0.9	0.91	0.92	0.98
18161	0.36	0.89	0.88	0.89	0.92	0.98
18181	0.4	0.9	0.88	0.89	0.93	0.98
18201	0.45	0.92	0.89	0.9	0.93	0.98
18221	0.48	0.91	0.9	0.91	0.94	0.98
18241	0.55	0.92	0.9	0.9	0.94	0.98
18261	0.57	0.93	0.9	0.9	0.95	0.98
18281	0.59	0.92	0.91	0.91	0.95	0.98
18301	0.55	0.91	0.91	0.92	0.95	0.98
18321	0.59	0.91	0.93	0.92	0.95	0.98
18341	0.58	0.91	0.92	0.91	0.95	0.98
18361	0.64	0.9	0.92	0.92	0.94	0.98
18381	0.67	0.91	0.94	0.93	0.94	0.99
18401	0.57	0.91	0.94	0.93	0.94	0.99
18421	0.56	0.91	0.93	0.91	0.94	0.99
18441	0.53	0.9	0.91	0.9	0.93	0.98
18461	0.51	0.89	0.9	0.9	0.92	0.99
18481	0.47	0.87	0.9	0.9	0.93	0.98
18501	0.45	0.88	0.91	0.9	0.94	0.98
18521	0.42	0.86	0.89	0.89	0.93	0.98
18541	0.41	0.84	0.88	0.88	0.92	0.98
18561	0.39	0.84	0.88	0.88	0.91	0.97
18581	0.36	0.82	0.87	0.87	0.91	0.97
18601	0.48	0.83	0.87	0.87	0.91	0.97
18621	0.45	0.83	0.89	0.89	0.91	0.98
18641	0.45	0.85	0.91	0.91	0.94	0.98
18661	0.42	0.87	0.92	0.91	0.94	0.97
18681	0.43	0.89	0.92	0.91	0.93	0.98
18701	0.46	0.9	0.91	0.9	0.92	0.98
18721	0.48	0.91	0.93	0.91	0.91	0.98
18741	0.45	0.91	0.93	0.91	0.91	0.98
18761	0.47	0.92	0.92	0.91	0.92	0.98
18781	0.49	0.9	0.92	0.9	0.91	0.97
18801	0.46	0.9	0.91	0.9	0.91	0.97
18821	0.46	0.9	0.9	0.89	0.9	0.97
18841	0.45	0.89	0.9	0.87	0.89	0.97
18861	0.47	0.89	0.9	0.87	0.89	0.97
18881	0.53	0.88	0.89	0.87	0.89	0.96
18901	0.58	0.88	0.87	0.86	0.9	0.96
18921	0.54	0.86	0.86	0.85	0.9	0.97
18941	0.61	0.86	0.87	0.86	0.9	0.97
18961	0.62	0.86	0.86	0.85	0.9	0.96
18981	0.61	0.88	0.87	0.86	0.9	0.97
19001	0.58	0.87	0.86	0.86	0.91	0.97
19021	0.6	0.86	0.87	0.86	0.91	0.97
19041	0.64	0.85	0.85	0.86	0.92	0.97
19061	0.63	0.83	0.83	0.84	0.93	0.98
19081	0.55	0.83	0.85	0.85	0.93	0.98
19101	0.47	0.83	0.87	0.85	0.94	0.98
19121	0.49	0.83	0.85	0.83	0.95	0.98
19141	0.47	0.84	0.84	0.83	0.95	0.98
19161	0.43	0.84	0.84	0.83	0.95	0.98
19181	0.48	0.82	0.83	0.82	0.95	0.97
19201	0.45	0.8	0.81	0.79	0.92	0.98
19221	0.4	0.82	0.81	0.79	0.92	0.97
19241	0.38	0.82	0.82	0.8	0.92	0.97
19261	0.4	0.84	0.85	0.83	0.91	0.97
19281	0.43	0.83	0.81	0.79	0.91	0.97
19301	0.37	0.84	0.79	0.79	0.89	0.96
19321	0.33	0.85	0.82	0.82	0.88	0.97
19341	0.35	0.86	0.84	0.84	0.88	0.97
19361	0.31	0.86	0.86	0.85	0.9	0.96
19381	0.27	0.88	0.86	0.86	0.89	0.96
19401	0.34	0.87	0.87	0.86	0.91	0.95
19421	0.39	0.87	0.86	0.86	0.91	0.95
19441	0.41	0.87	0.86	0.86	0.92	0.95
19461	0.37	0.87	0.84	0.84	0.91	0.94
19481	0.42	0.85	0.83	0.84	0.9	0.94
19501	0.52	0.85	0.85	0.85	0.9	0.94
19521	0.53	0.85	0.83	0.83	0.91	0.94
19541	0.45	0.82	0.78	0.78	0.91	0.94
19561	0.39	0.8	0.75	0.76	0.9	0.95
19581	0.37	0.77	0.73	0.73	0.9	0.95
19601	0.37	0.78	0.75	0.75	0.88	0.95
19621	0.36	0.77	0.75	0.75	0.88	0.95
19641	0.28	0.78	0.75	0.75	0.88	0.95
19661	0.31	0.77	0.75	0.75	0.88	0.96
19681	0.23	0.76	0.76	0.75	0.89	0.96
19701	0.12	0.74	0.73	0.72	0.88	0.96
19721	0.23	0.74	0.75	0.74	0.87	0.96
19741	0.3	0.77	0.77	0.78	0.86	0.95
19761	0.35	0.77	0.76	0.77	0.86	0.95
19781	0.34	0.77	0.77	0.77	0.84	0.95
19801	0.3	0.77	0.75	0.76	0.84	0.96
19821	0.22	0.76	0.72	0.73	0.84	0.97
19841	0.33	0.76	0.73	0.75	0.82	0.97
19861	0.34	0.76	0.72	0.74	0.82	0.96
19881	0.38	0.79	0.74	0.78	0.81	0.97
19901	0.47	0.79	0.75	0.79	0.83	0.97
19921	0.41	0.79	0.75	0.79	0.84	0.97
19941	0.42	0.76	0.74	0.77	0.84	0.96
19961	0.44	0.78	0.77	0.8	0.84	0.96
19981	0.48	0.8	0.8	0.82	0.86	0.97
20001	0.5	0.8	0.8	0.83	0.86	0.97
20021	0.53	0.83	0.84	0.86	0.87	0.97
20041	0.52	0.81	0.84	0.84	0.87	0.96
20061	0.47	0.82	0.85	0.85	0.88	0.97
20081	0.47	0.8	0.84	0.84	0.88	0.97
20101	0.41	0.82	0.83	0.83	0.87	0.97
20121	0.4	0.79	0.81	0.81	0.87	0.97
20141	0.28	0.81	0.84	0.84	0.87	0.98
20161	0.35	0.8	0.82	0.81	0.88	0.98
20181	0.22	0.78	0.79	0.78	0.87	0.98
20201	0.18	0.8	0.79	0.78	0.88	0.98
20221	0.25	0.78	0.77	0.76	0.86	0.98
20241	0.19	0.8	0.78	0.78	0.88	0.98
20261	0.24	0.81	0.78	0.78	0.86	0.98
20281	0.26	0.82	0.78	0.77	0.86	0.98
20301	0.28	0.8	0.79	0.78	0.85	0.98
20321	0.34	0.83	0.8	0.79	0.86	0.98
20341	0.48	0.8	0.77	0.76	0.86	0.99
20361	0.46	0.81	0.77	0.77	0.85	0.99
20381	0.53	0.79	0.78	0.79	0.83	0.99
20401	0.6	0.77	0.79	0.8	0.85	0.99
20421	0.59	0.78	0.79	0.8	0.84	1
20441	0.62	0.78	0.8	0.79	0.83	1
20461	0.62	0.77	0.8	0.79	0.85	1
20481	0.63	0.77	0.78	0.78	0.84	1
20501	0.63	0.78	0.79	0.78	0.84	1
20521	0.64	0.78	0.8	0.8	0.84	1
20541	0.63	0.82	0.82	0.82	0.83	1
20561	0.66	0.82	0.83	0.82	0.84	0.99
20581	0.67	0.84	0.85	0.84	0.86	0.99
20601	0.65	0.86	0.85	0.85	0.87	0.99
20621	0.64	0.85	0.85	0.85	0.89	0.99
20641	0.63	0.82	0.82	0.82	0.89	0.98
20661	0.62	0.83	0.83	0.83	0.89	0.98
20681	0.58	0.81	0.83	0.84	0.9	0.98
20701	0.58	0.84	0.83	0.84	0.92	0.98
20721	0.58	0.84	0.83	0.83	0.92	0.97
20741	0.61	0.82	0.81	0.82	0.94	0.97
20761	0.59	0.83	0.82	0.82	0.93	0.97
20781	0.58	0.83	0.8	0.81	0.93	0.97
20801	0.54	0.81	0.79	0.8	0.94	0.97
20821	0.51	0.81	0.79	0.8	0.94	0.97
20841	0.46	0.83	0.81	0.8	0.95	0.97
20861	0.43	0.81	0.79	0.79	0.96	0.97
20881	0.5	0.83	0.81	0.81	0.96	0.97
20901	0.53	0.82	0.8	0.8	0.96	0.97
20921	0.52	0.83	0.81	0.81	0.96	0.97
20941	0.4	0.85	0.83	0.83	0.95	0.97
20961	0.35	0.84	0.83	0.83	0.95	0.97
20981	0.34	0.83	0.83	0.83	0.95	0.97
21001	0.38	0.86	0.83	0.83	0.94	0.97
21021	0.37	0.87	0.83	0.84	0.93	0.97
21041	0.45	0.87	0.83	0.84	0.91	0.97
21061	0.51	0.87	0.83	0.84	0.89	0.98
21081	0.47	0.87	0.83	0.84	0.9	0.98
21101	0.37	0.83	0.8	0.81	0.86	0.97
21121	0.31	0.82	0.8	0.8	0.85	0.97
21141	0.4	0.8	0.77	0.79	0.86	0.96
21161	0.3	0.8	0.75	0.79	0.85	0.96
21181	0.32	0.8	0.75	0.79	0.86	0.96
21201	0.23	0.75	0.73	0.75	0.86	0.96
21221	0.26	0.69	0.69	0.72	0.87	0.96
21241	0.18	0.67	0.68	0.71	0.89	0.95
21261	0.2	0.69	0.67	0.71	0.91	0.95
21281	0.17	0.7	0.69	0.72	0.9	0.94
21301	0.23	0.74	0.74	0.77	0.94	0.95
21321	0.32	0.71	0.71	0.75	0.94	0.94
21341	0.26	0.72	0.72	0.73	0.92	0.94
21361	0.38	0.73	0.73	0.73	0.92	0.94
21381	0.29	0.7	0.7	0.7	0.92	0.92
21401	0.31	0.71	0.71	0.71	0.93	0.93
21421	0.25	0.72	0.73	0.73	0.93	0.93
21441	0.28	0.74	0.77	0.77	0.93	0.94
21461	0.3	0.74	0.77	0.76	0.93	0.93
21481	0.35	0.75	0.77	0.77	0.94	0.94
21501	0.35	0.74	0.77	0.76	0.93	0.94
21521	0.32	0.73	0.76	0.75	0.92	0.95
21541	0.35	0.71	0.75	0.74	0.93	0.95
21561	0.24	0.67	0.7	0.69	0.91	0.96
21581	0.31	0.7	0.74	0.73	0.9	0.97
21601	0.35	0.72	0.75	0.75	0.9	0.97
21621	0.37	0.75	0.78	0.78	0.88	0.96
21641	0.33	0.77	0.79	0.78	0.86	0.96
21661	0.4	0.78	0.79	0.78	0.86	0.97
21681	0.4	0.77	0.79	0.78	0.86	0.97
21701	0.38	0.78	0.8	0.78	0.86	0.97
21721	0.37	0.78	0.8	0.78	0.88	0.97
21741	0.47	0.8	0.8	0.8	0.89	0.96
21761	0.52	0.83	0.86	0.86	0.92	0.97
21781	0.56	0.83	0.86	0.86	0.93	0.96
21801	0.56	0.83	0.87	0.87	0.92	0.96
21821	0.51	0.82	0.86	0.87	0.93	0.97
21841	0.56	0.82	0.86	0.87	0.95	0.97
21861	0.47	0.81	0.88	0.88	0.94	0.96
21881	0.39	0.81	0.87	0.87	0.92	0.95
21901	0.42	0.82	0.88	0.88	0.92	0.96
21921	0.32	0.81	0.9	0.9	0.93	0.96
21941	0.22	0.83	0.92	0.92	0.93	0.97
21961	0.29	0.84	0.92	0.91	0.92	0.97
21981	0.26	0.83	0.9	0.89	0.92	0.96
22001	0.29	0.83	0.89	0.89	0.91	0.96
22021	0.42	0.83	0.9	0.9	0.91	0.95
22041	0.45	0.84	0.89	0.89	0.92	0.95
22061	0.5	0.86	0.88	0.88	0.91	0.95
22081	0.59	0.85	0.88	0.89	0.91	0.96
22101	0.56	0.83	0.86	0.87	0.9	0.95
22121	0.62	0.88	0.84	0.86	0.91	0.95
22141	0.66	0.87	0.84	0.85	0.91	0.95
22161	0.66	0.85	0.84	0.84	0.9	0.95
22181	0.66	0.87	0.85	0.86	0.9	0.97
22201	0.66	0.87	0.87	0.87	0.92	0.98
22221	0.64	0.86	0.86	0.85	0.91	0.98
22241	0.6	0.85	0.87	0.87	0.93	0.98
22261	0.55	0.84	0.87	0.86	0.92	0.97
22281	0.5	0.84	0.89	0.87	0.93	0.96
22301	0.54	0.83	0.87	0.86	0.93	0.97
22321	0.55	0.81	0.89	0.88	0.92	0.96
22341	0.58	0.82	0.89	0.88	0.9	0.95
22361	0.57	0.83	0.9	0.9	0.91	0.94
22381	0.59	0.82	0.9	0.91	0.92	0.94
22401	0.55	0.82	0.89	0.9	0.92	0.92
22421	0.57	0.82	0.88	0.89	0.9	0.92
22441	0.55	0.82	0.87	0.87	0.9	0.91
22461	0.53	0.8	0.87	0.89	0.91	0.91
22481	0.55	0.8	0.87	0.89	0.91	0.91
22501	0.58	0.8	0.9	0.91	0.93	0.92
22521	0.58	0.82	0.9	0.91	0.93	0.92
22541	0.5	0.81	0.89	0.91	0.94	0.93
22561	0.46	0.82	0.89	0.9	0.93	0.93
22581	0.42	0.82	0.89	0.89	0.92	0.94
22601	0.43	0.81	0.89	0.9	0.93	0.94
22621	0.37	0.8	0.9	0.91	0.93	0.95
22641	0.35	0.79	0.91	0.92	0.93	0.96
22661	0.4	0.81	0.91	0.91	0.94	0.97
22681	0.35	0.82	0.89	0.89	0.94	0.97
22701	0.38	0.83	0.89	0.89	0.94	0.97
22721	0.36	0.84	0.9	0.9	0.95	0.98
22741	0.36	0.83	0.9	0.9	0.94	0.98
22761	0.3	0.81	0.88	0.88	0.92	0.98
22781	0.33	0.75	0.86	0.86	0.9	0.97
22801	0.31	0.72	0.85	0.84	0.87	0.98
22821	0.3	0.69	0.82	0.81	0.86	0.97
22841	0.36	0.7	0.81	0.8	0.84	0.96
22861	0.37	0.67	0.82	0.81	0.81	0.95
22881	0.4	0.65	0.83	0.82	0.78	0.95
22901	0.21	0.56	0.74	0.75	0.71	0.93
22921	0.22	0.52	0.67	0.67	0.64	0.92
22941	0.27	0.47	0.63	0.63	0.64	0.91
22961	0.33	0.46	0.63	0.62	0.64	0.9
22981	0.31	0.56	0.65	0.63	0.65	0.89
23001	0.26	0.61	0.63	0.62	0.67	0.9
23021	0.25	0.63	0.66	0.65	0.67	0.89
23041	0.25	0.61	0.64	0.64	0.68	0.91
23061	0.16	0.63	0.53	0.52	0.62	0.87
23081	0.1	0.66	0.54	0.52	0.64	0.86
23101	0.13	0.7	0.61	0.54	0.66	0.87
23121	0.13	0.7	0.61	0.54	0.66	0.87
23141	0.04	0.66	0.6	0.57	0.66	0.88
23161	0.19	0.69	0.63	0.62	0.7	0.88
23181	0.15	0.6	0.52	0.51	0.6	0.9
23201	0.23	0.59	0.52	0.52	0.6	0.9
23221	0.27	0.62	0.54	0.55	0.63	0.91
23241	0.19	0.63	0.52	0.52	0.61	0.92
23261	0.2	0.57	0.56	0.57	0.64	0.95
23281	0.2	0.5	0.5	0.54	0.58	0.97
23301	0.16	0.47	0.52	0.56	0.62	0.97
23321	0.13	0.36	0.51	0.54	0.59	0.98
23341	0.14	0.36	0.53	0.55	0.57	0.98
23361	0.05	0.33	0.46	0.49	0.51	0.98
23381	0.09	0.42	0.56	0.58	0.6	0.98
23401	0.14	0.46	0.6	0.62	0.63	0.98
23421	-0.02	0.32	0.55	0.54	0.58	0.98
23441	0.05	0.3	0.52	0.52	0.54	0.98
23461	0.01	0.3	0.45	0.46	0.51	0.98
23481	0.03	0.37	0.5	0.48	0.52	0.98
23501	0.02	0.37	0.49	0.47	0.49	0.97
23521	0.05	0.41	0.45	0.45	0.52	0.95
23541	0.05	0.42	0.45	0.45	0.52	0.95
23561	0.05	0.39	0.44	0.43	0.53	0.93
23581	-0.09	0.3	0.44	0.43	0.51	0.93
23601	-0.1	0.29	0.4	0.39	0.46	0.93
23621	0.06	0.38	0.43	0.43	0.46	0.93
23641	0.05	0.38	0.42	0.41	0.46	0.93
23661	0.08	0.32	0.4	0.38	0.42	0.93
23681	0.14	0.16	0.37	0.36	0.43	0.93
23701	0.22	0.27	0.39	0.37	0.43	0.93
23721	0.28	0.38	0.48	0.45	0.42	0.95
23741	0.31	0.36	0.48	0.45	0.45	0.95
23761	0.25	0.43	0.56	0.55	0.49	0.97
23781	0.4	0.52	0.58	0.57	0.53	0.97
23801	0.36	0.46	0.64	0.63	0.57	0.97
23821	0.29	0.39	0.68	0.68	0.57	0.96
23841	0.32	0.38	0.7	0.71	0.64	0.96
23861	0.34	0.47	0.77	0.77	0.72	0.95
23881	0.27	0.48	0.76	0.76	0.75	0.95
23901	0.22	0.47	0.78	0.77	0.76	0.94
23921	0.17	0.53	0.77	0.77	0.8	0.93
23941	0.1	0.58	0.81	0.81	0.82	0.94
23961	0.13	0.56	0.8	0.78	0.83	0.93
23981	-0.11	0.53	0.76	0.75	0.84	0.92
24001	-0.07	0.59	0.7	0.69	0.86	0.92
24021	-0.09	0.64	0.66	0.66	0.88	0.92
24041	-0.18	0.66	0.67	0.66	0.85	0.9
24061	-0.14	0.67	0.65	0.65	0.83	0.91
24081	-0.18	0.72	0.66	0.67	0.82	0.91
24101	-0.15	0.72	0.61	0.64	0.83	0.92
24121	-0.18	0.71	0.6	0.63	0.82	0.92
24141	-0.14	0.7	0.57	0.6	0.85	0.92
24161	-0.15	0.71	0.55	0.61	0.84	0.92
24181	-0.07	0.72	0.58	0.63	0.83	0.92
24201	-0.04	0.75	0.65	0.7	0.81	0.91
24221	0.02	0.75	0.68	0.73	0.82	0.9
24241	0.02	0.76	0.68	0.74	0.86	0.91
24261	0.01	0.75	0.62	0.69	0.87	0.89
24281	0.06	0.73	0.6	0.68	0.88	0.86
24301	0	0.72	0.58	0.64	0.89	0.82
24321	0.03	0.63	0.51	0.58	0.88	0.8
24341	-0.13	0.66	0.55	0.62	0.85	0.79
24361	-0.11	0.63	0.52	0.59	0.85	0.79
24381	-0.07	0.62	0.49	0.58	0.86	0.76
24401	-0.14	0.58	0.4	0.46	0.87	0.74
24421	-0.09	0.55	0.2	0.3	0.9	0.72
24441	-0.15	0.51	0.04	0.06	0.87	0.61
24461	-0.28	0.49	0.13	0.17	0.86	0.61
24481	-0.33	0.55	0.03	0.06	0.89	0.67
24501	-0.27	0.62	0.09	0.14	0.87	0.73
24521	-0.27	0.74	0.32	0.36	0.86	0.77
24541	0.06	0.72	0.3	0.32	0.86	0.79
24561	0.04	0.75	0.36	0.38	0.87	0.79
24581	0.03	0.71	0.34	0.35	0.86	0.81
24601	0.06	0.69	0.35	0.39	0.86	0.83
24621	-0.01	0.69	0.43	0.47	0.84	0.85
24641	0.08	0.7	0.51	0.54	0.86	0.89
24661	0.08	0.68	0.54	0.56	0.86	0.92
24681	0.14	0.67	0.62	0.63	0.85	0.92
24701	0.08	0.62	0.61	0.62	0.86	0.92
24721	0.13	0.55	0.57	0.58	0.89	0.92
24741	0.07	0.54	0.57	0.58	0.89	0.92
24761	0.07	0.52	0.6	0.61	0.89	0.92
24781	0.14	0.59	0.69	0.7	0.92	0.94
24801	0.15	0.57	0.73	0.74	0.92	0.94
24821	0.16	0.6	0.77	0.77	0.94	0.92
24841	0.18	0.64	0.82	0.82	0.94	0.94
24861	0.17	0.71	0.83	0.83	0.95	0.95
24881	0.16	0.68	0.81	0.81	0.95	0.96
24901	0.17	0.72	0.84	0.84	0.96	0.96
24921	0.16	0.74	0.84	0.86	0.93	0.96
24941	0.07	0.72	0.82	0.84	0.93	0.95
24961	0.15	0.73	0.81	0.83	0.93	0.95
24981	0.16	0.71	0.78	0.81	0.93	0.94
25001	0.14	0.71	0.75	0.78	0.91	0.93
25021	0.14	0.71	0.74	0.77	0.91	0.95
25041	0.11	0.69	0.72	0.75	0.9	0.94
25061	0.12	0.63	0.67	0.7	0.89	0.92
25081	0.14	0.64	0.68	0.71	0.88	0.92
25101	0.19	0.56	0.64	0.65	0.84	0.92
25121	0.18	0.55	0.64	0.63	0.87	0.91
25141	0.18	0.57	0.67	0.65	0.89	0.93
25161	0.13	0.61	0.64	0.61	0.88	0.92
25181	0.15	0.61	0.64	0.61	0.88	0.92
25201	0.22	0.63	0.68	0.65	0.9	0.93
25221	0.21	0.61	0.65	0.64	0.89	0.92
25241	0.13	0.6	0.63	0.62	0.91	0.93
25261	0.15	0.63	0.67	0.66	0.92	0.92
25281	0.19	0.66	0.68	0.69	0.93	0.92
25301	0.1	0.69	0.69	0.71	0.93	0.93
25321	0.11	0.68	0.71	0.74	0.92	0.93
25341	0.22	0.7	0.72	0.74	0.89	0.92
25361	0.15	0.66	0.75	0.77	0.9	0.93
25381	0.01	0.65	0.76	0.77	0.91	0.92
25401	-0.12	0.63	0.76	0.78	0.9	0.91
25421	-0.13	0.64	0.77	0.77	0.9	0.91
25441	0.02	0.64	0.8	0.8	0.89	0.91
25461	0.13	0.68	0.82	0.83	0.88	0.92
25481	0.05	0.7	0.83	0.83	0.87	0.93
25501	0.16	0.71	0.86	0.86	0.9	0.94
25521	0.2	0.73	0.87	0.86	0.91	0.94
25541	0.21	0.71	0.87	0.85	0.93	0.93
25561	0.31	0.75	0.86	0.85	0.93	0.93
25581	0.37	0.77	0.84	0.84	0.93	0.94
25601	0.44	0.8	0.83	0.82	0.94	0.95
25621	0.41	0.79	0.82	0.81	0.93	0.95
25641	0.39	0.81	0.81	0.81	0.94	0.93
25661	0.32	0.79	0.8	0.79	0.95	0.94
25681	0.3	0.79	0.81	0.81	0.95	0.94
25701	0.26	0.78	0.78	0.77	0.95	0.93
25721	0.17	0.73	0.72	0.71	0.92	0.92
25741	0.15	0.76	0.72	0.72	0.92	0.93
25761	0.08	0.74	0.71	0.72	0.91	0.93
25781	0.1	0.75	0.74	0.74	0.91	0.93
25801	0.15	0.75	0.76	0.77	0.91	0.93
25821	0.22	0.76	0.78	0.79	0.92	0.95
25841	0.26	0.77	0.78	0.79	0.91	0.96
25861	0.33	0.77	0.79	0.79	0.9	0.96
25881	0.35	0.76	0.78	0.79	0.89	0.96
25901	0.3	0.75	0.77	0.78	0.87	0.96
25921	0.33	0.77	0.84	0.84	0.9	0.97
25941	0.34	0.77	0.83	0.84	0.91	0.97
25961	0.37	0.78	0.86	0.86	0.91	0.98
25981	0.31	0.79	0.86	0.87	0.9	0.98
26001	0.28	0.81	0.87	0.87	0.89	0.96
26021	0.21	0.8	0.85	0.85	0.88	0.96
26041	0.15	0.8	0.86	0.85	0.9	0.95
26061	0.09	0.79	0.86	0.85	0.9	0.95
26081	0.07	0.81	0.86	0.86	0.89	0.95
26101	0.14	0.82	0.9	0.89	0.91	0.95
26121	0.14	0.83	0.9	0.9	0.9	0.95
26141	0.03	0.84	0.92	0.92	0.9	0.95
26161	-0.02	0.86	0.92	0.91	0.89	0.95
26181	0.04	0.86	0.91	0.9	0.89	0.94
26201	-0.01	0.85	0.91	0.9	0.89	0.96
26221	0.04	0.86	0.91	0.91	0.89	0.96
26241	-0.01	0.86	0.9	0.9	0.87	0.96
26261	-0.01	0.86	0.9	0.9	0.87	0.97
26281	0.08	0.84	0.89	0.89	0.89	0.97
26301	0	0.84	0.89	0.89	0.86	0.97
26321	0.02	0.83	0.89	0.89	0.86	0.97
26341	0.07	0.82	0.87	0.87	0.85	0.98
26361	0.05	0.81	0.86	0.86	0.87	0.97
26381	0.05	0.79	0.85	0.85	0.86	0.97
26401	0.01	0.77	0.84	0.84	0.86	0.96
26421	0.08	0.73	0.86	0.86	0.88	0.97
26441	0.16	0.69	0.86	0.87	0.89	0.97
26461	0.11	0.69	0.85	0.84	0.87	0.95
26481	0.02	0.71	0.85	0.85	0.86	0.95
26501	0.11	0.72	0.86	0.86	0.88	0.95
26521	0.06	0.73	0.85	0.87	0.9	0.94
26541	0.09	0.75	0.87	0.88	0.91	0.95
26561	0.11	0.73	0.84	0.86	0.88	0.93
26581	0.23	0.73	0.87	0.88	0.89	0.93
26601	0.26	0.75	0.87	0.88	0.9	0.92
26621	0.24	0.76	0.86	0.87	0.9	0.92
26641	0.29	0.79	0.87	0.87	0.9	0.92
26661	0.29	0.78	0.88	0.89	0.9	0.92
26681	0.33	0.81	0.89	0.9	0.91	0.92
26701	0.36	0.82	0.89	0.89	0.91	0.91
26721	0.44	0.82	0.89	0.89	0.91	0.91
26741	0.46	0.81	0.89	0.89	0.91	0.91
26761	0.5	0.82	0.91	0.91	0.93	0.93
26781	0.53	0.82	0.88	0.88	0.93	0.94
26801	0.54	0.81	0.86	0.86	0.91	0.96
26821	0.49	0.8	0.84	0.84	0.89	0.95
26841	0.47	0.8	0.83	0.83	0.9	0.95
26861	0.51	0.79	0.83	0.83	0.9	0.96
26881	0.51	0.75	0.84	0.84	0.9	0.96
26901	0.54	0.75	0.83	0.83	0.91	0.96
26921	0.53	0.77	0.84	0.84	0.91	0.96
26941	0.52	0.77	0.83	0.84	0.91	0.96
26961	0.54	0.79	0.83	0.85	0.91	0.97
26981	0.49	0.81	0.86	0.88	0.92	0.97
27001	0.5	0.82	0.89	0.91	0.94	0.96
27021	0.57	0.85	0.91	0.93	0.97	0.98
27041	0.56	0.82	0.93	0.94	0.98	0.97
27061	0.58	0.8	0.93	0.93	0.98	0.98
27081	0.6	0.83	0.92	0.92	0.98	0.97
27101	0.63	0.84	0.93	0.93	0.98	0.98
27121	0.63	0.84	0.93	0.92	0.98	0.97
27141	0.6	0.86	0.94	0.93	0.98	0.97
27161	0.57	0.84	0.92	0.9	0.96	0.95
27181	0.52	0.81	0.91	0.88	0.95	0.95
27201	0.48	0.79	0.89	0.87	0.94	0.94
27221	0.42	0.76	0.9	0.88	0.95	0.94
27241	0.36	0.77	0.88	0.87	0.93	0.93
27261	0.32	0.79	0.89	0.86	0.93	0.93
27281	0.31	0.77	0.88	0.85	0.93	0.92
27301	0.22	0.71	0.87	0.85	0.93	0.9
27321	0.12	0.66	0.84	0.82	0.91	0.9
27341	-0.01	0.56	0.81	0.79	0.9	0.9
27361	-0.06	0.53	0.81	0.79	0.91	0.91
27381	-0.01	0.53	0.81	0.8	0.91	0.92
27401	-0.05	0.6	0.81	0.8	0.91	0.92
27421	-0.04	0.64	0.8	0.79	0.87	0.91
27441	-0.02	0.64	0.82	0.81	0.88	0.92
27461	-0.03	0.65	0.82	0.84	0.89	0.93
27481	0	0.65	0.84	0.85	0.89	0.93
27501	-0.03	0.68	0.81	0.82	0.89	0.96
27521	-0.03	0.65	0.82	0.83	0.88	0.97
27541	0.18	0.75	0.86	0.86	0.89	0.97
27561	0.17	0.73	0.84	0.85	0.87	0.96
27581	0.17	0.75	0.85	0.85	0.86	0.96
27601	0.25	0.69	0.86	0.86	0.86	0.97
27621	0.37	0.63	0.87	0.86	0.9	0.99
27641	0.32	0.6	0.86	0.85	0.89	0.98
27661	0.33	0.61	0.87	0.86	0.9	0.98
27681	0.29	0.65	0.88	0.87	0.89	0.98
27701	0.36	0.64	0.93	0.92	0.89	0.98
27721	0.46	0.69	0.95	0.94	0.91	0.98
27741	0.4	0.68	0.95	0.93	0.92	0.99
27761	0.36	0.7	0.96	0.94	0.94	0.99
27781	0.38	0.73	0.96	0.95	0.95	0.99
27801	0.3	0.77	0.97	0.96	0.96	0.99
27821	0.28	0.81	0.97	0.97	0.97	0.99
27841	0.29	0.82	0.98	0.98	0.97	1
27861	0.24	0.84	0.98	0.98	0.98	1
27881	0.31	0.86	0.99	0.98	0.98	1
27901	0.32	0.89	0.99	0.98	0.99	1
27921	0.22	0.93	0.98	0.98	1	1
27941	0.22	0.93	0.98	0.98	0.99	0.99
27961	0.16	0.95	0.99	0.99	0.99	0.99
27981	0.1	0.96	0.99	0.99	0.99	0.99
28001	0.12	0.95	0.99	0.99	0.99	0.99
28021	0.14	0.94	0.99	0.99	0.99	0.99
28041	0.16	0.96	0.99	0.99	0.99	0.99
28061	0.21	0.94	0.99	0.99	0.99	0.99
28081	0.15	0.95	0.98	0.98	0.99	0.99
28101	0.12	0.94	0.98	0.98	0.99	0.99
28121	0.19	0.94	0.99	0.99	0.99	0.99
28141	0.22	0.92	0.99	0.99	1	1
28161	0.3	0.88	0.99	0.99	0.99	1
28181	0.36	0.87	0.98	0.98	0.98	1
28201	0.45	0.87	0.97	0.97	0.97	0.99
28221	0.36	0.9	0.96	0.96	0.97	0.98
28241	0.26	0.86	0.94	0.94	0.96	0.97
28261	0.23	0.86	0.91	0.91	0.95	0.97
28281	0.22	0.83	0.92	0.92	0.96	0.97
28301	0.31	0.81	0.91	0.91	0.95	0.97
28321	0.26	0.78	0.92	0.92	0.95	0.97
28341	0.25	0.79	0.9	0.9	0.94	0.96
28361	0.25	0.82	0.92	0.92	0.95	0.96
28381	0.18	0.83	0.92	0.92	0.96	0.96
28401	0.18	0.83	0.93	0.93	0.96	0.96
28421	0.29	0.79	0.92	0.92	0.96	0.97
28441	0.39	0.79	0.93	0.93	0.95	0.96
28461	0.42	0.82	0.95	0.95	0.96	0.96
28481	0.35	0.84	0.94	0.94	0.95	0.95
28501	0.31	0.85	0.94	0.94	0.95	0.95
28521	0.39	0.86	0.93	0.93	0.93	0.94
28541	0.42	0.86	0.94	0.94	0.94	0.95
28561	0.41	0.87	0.93	0.93	0.9	0.94
28581	0.45	0.85	0.91	0.91	0.87	0.95
28601	0.42	0.83	0.9	0.9	0.85	0.94
28621	0.32	0.83	0.9	0.9	0.85	0.95
28641	0.33	0.85	0.92	0.92	0.86	0.95
28661	0.2	0.84	0.92	0.92	0.85	0.95
28681	0.29	0.78	0.92	0.92	0.85	0.95
28701	0.18	0.77	0.92	0.92	0.86	0.96
28721	0.17	0.79	0.92	0.92	0.88	0.96
28741	0.05	0.78	0.92	0.92	0.89	0.96
28761	0.06	0.78	0.92	0.92	0.91	0.97
28781	0.12	0.81	0.95	0.95	0.94	0.97
28801	0.08	0.82	0.95	0.95	0.95	0.97
28821	0.22	0.81	0.97	0.97	0.96	0.97
28841	0.19	0.83	0.97	0.97	0.97	0.97
28861	0.33	0.83	0.97	0.97	0.98	0.98
28881	0.3	0.86	0.98	0.98	0.99	0.98
28901	0.43	0.88	0.96	0.96	0.98	0.96
28921	0.33	0.86	0.96	0.96	0.98	0.97
28941	0.36	0.86	0.97	0.97	0.98	0.97
28961	0.4	0.85	0.97	0.97	0.98	0.97
28981	0.33	0.85	0.97	0.97	0.98	0.97
29001	0.34	0.86	0.97	0.97	0.99	0.98
29021	0.14	0.86	0.97	0.97	0.98	0.99
29041	0.14	0.83	0.97	0.97	0.97	0.98
29061	-0.02	0.82	0.96	0.96	0.97	0.98
29081	0.04	0.79	0.96	0.96	0.96	0.97
29101	0.04	0.76	0.98	0.98	0.97	0.98
29121	0.1	0.76	0.98	0.98	0.97	0.98
29141	0.15	0.73	0.95	0.95	0.96	0.98
29161	0.03	0.71	0.94	0.94	0.95	0.98
29181	0.13	0.68	0.94	0.94	0.94	0.98
29201	0.08	0.65	0.94	0.94	0.94	0.98
29221	0.3	0.65	0.94	0.93	0.95	0.98
29241	0.3	0.64	0.93	0.92	0.95	0.98
29261	0.43	0.7	0.93	0.92	0.95	0.99
29281	0.37	0.73	0.91	0.9	0.95	0.99
29301	0.24	0.69	0.88	0.87	0.96	0.97
29321	0.31	0.71	0.9	0.89	0.95	0.98
29341	0.28	0.75	0.91	0.9	0.96	0.98
29361	0.33	0.77	0.91	0.9	0.96	0.98
29381	0.32	0.77	0.89	0.89	0.96	0.96
29401	0.33	0.8	0.89	0.88	0.94	0.95
29421	0.29	0.8	0.89	0.89	0.94	0.94
29441	0.29	0.8	0.89	0.89	0.94	0.94
29461	0.32	0.78	0.88	0.88	0.94	0.94
29481	0.35	0.79	0.91	0.91	0.95	0.95
29501	0.42	0.86	0.94	0.94	0.96	0.97
29521	0.37	0.86	0.93	0.92	0.96	0.96
29541	0.4	0.78	0.92	0.91	0.94	0.95
29561	0.4	0.79	0.93	0.92	0.92	0.96
29581	0.31	0.8	0.92	0.92	0.92	0.96
29601	0.33	0.79	0.92	0.91	0.95	0.98
29621	0.3	0.79	0.9	0.9	0.94	0.98
29641	0.26	0.81	0.9	0.89	0.93	0.97
29661	0.22	0.8	0.89	0.89	0.93	0.97
29681	0.16	0.8	0.88	0.88	0.91	0.97
29701	0.13	0.78	0.85	0.85	0.89	0.95
29721	0.12	0.79	0.87	0.87	0.9	0.96
29741	0.07	0.85	0.89	0.89	0.91	0.96
29761	0.07	0.86	0.89	0.89	0.91	0.96
29781	0.15	0.87	0.9	0.9	0.91	0.96
29801	0.14	0.86	0.89	0.89	0.89	0.96
29821	0.19	0.88	0.92	0.92	0.9	0.97
29841	0.28	0.88	0.93	0.93	0.9	0.98
29861	0.17	0.87	0.94	0.94	0.9	0.98
29881	0.2	0.84	0.94	0.93	0.9	0.98
29901	0.23	0.85	0.96	0.96	0.92	0.99
29921	0.25	0.81	0.96	0.96	0.93	0.99
29941	0.25	0.7	0.94	0.94	0.91	0.97
29961	0.28	0.62	0.92	0.92	0.91	0.97
29981	0.21	0.54	0.92	0.92	0.92	0.96
30001	0.21	0.54	0.92	0.91	0.91	0.96
30021	0.23	0.48	0.91	0.9	0.91	0.96
30041	0.18	0.41	0.91	0.9	0.9	0.96
30061	0.31	0.39	0.91	0.9	0.9	0.95
30081	0.33	0.39	0.9	0.9	0.9	0.94
30101	0.35	0.29	0.89	0.88	0.89	0.94
30121	0.31	0.26	0.89	0.88	0.88	0.94
30141	0.34	0.29	0.91	0.9	0.91	0.97
30161	0.34	0.29	0.91	0.9	0.91	0.97
30181	0.34	0.29	0.91	0.9	0.91	0.97
30201	0.34	0.29	0.91	0.9	0.91	0.97
30221	0.34	0.29	0.91	0.9	0.91	0.97
30241	0.34	0.29	0.91	0.9	0.91	0.97
30261	0.34	0.29	0.91	0.9	0.91	0.97
30281	0.19	0.28	0.87	0.88	0.93	0.97
30301	0.14	0.18	0.89	0.9	0.93	0.97
30321	0.17	0.24	0.87	0.88	0.93	0.97
30341	0.11	0.26	0.85	0.86	0.93	0.97
30361	0.08	0.26	0.85	0.86	0.93	0.97
30381	0.13	0.34	0.88	0.88	0.93	0.98
30401	0.02	0.44	0.88	0.88	0.94	0.98
30421	0.15	0.54	0.9	0.9	0.94	0.98
30441	0.15	0.65	0.9	0.9	0.95	0.98
30461	0.17	0.66	0.9	0.9	0.97	0.98
30481	0.17	0.71	0.9	0.9	0.97	0.98
30501	0.18	0.79	0.87	0.87	0.97	0.99
30521	0.22	0.81	0.87	0.86	0.98	0.98
30541	0.26	0.88	0.86	0.85	0.98	0.98
30561	0.33	0.87	0.86	0.85	0.97	0.98
30581	0.37	0.9	0.86	0.85	0.97	0.98
30601	0.49	0.9	0.86	0.86	0.97	0.98
30621	0.49	0.9	0.87	0.86	0.97	0.98
30641	0.47	0.9	0.88	0.87	0.97	0.99
30661	0.47	0.9	0.88	0.86	0.97	0.99
30681	0.46	0.89	0.85	0.83	0.97	0.98
30701	0.41	0.91	0.89	0.87	0.98	0.98
30721	0.4	0.91	0.89	0.89	0.98	0.98
30741	0.39	0.92	0.91	0.91	0.98	0.98
30761	0.33	0.92	0.91	0.91	0.99	0.99
30781	0.37	0.91	0.9	0.91	0.98	0.98
30801	0.38	0.9	0.9	0.91	0.98	0.98
30821	0.32	0.89	0.9	0.91	0.98	0.98
30841	0.37	0.9	0.91	0.92	0.98	0.98
30861	0.34	0.91	0.91	0.92	0.98	0.98
30881	0.32	0.91	0.93	0.94	0.97	0.99
30901	0.37	0.9	0.93	0.94	0.97	0.99
30921	0.37	0.9	0.94	0.94	0.97	0.99
30941	0.33	0.9	0.94	0.94	0.97	0.99
30961	0.36	0.91	0.96	0.96	0.97	0.99
30981	0.34	0.92	0.97	0.97	0.98	0.99
31001	0.3	0.93	0.96	0.96	0.97	0.98
31021	0.32	0.93	0.96	0.96	0.97	0.98
31041	0.32	0.93	0.96	0.96	0.97	0.97
31061	0.35	0.92	0.97	0.97	0.97	0.97
31081	0.41	0.92	0.98	0.98	0.97	0.97
31101	0.37	0.9	0.98	0.98	0.97	0.96
31121	0.42	0.88	0.97	0.97	0.96	0.95
31141	0.5	0.85	0.95	0.95	0.96	0.95
31161	0.49	0.85	0.95	0.95	0.95	0.95
31181	0.48	0.86	0.94	0.94	0.95	0.96
31201	0.41	0.87	0.96	0.96	0.96	0.96
31221	0.47	0.89	0.96	0.96	0.95	0.96
31241	0.43	0.88	0.95	0.95	0.95	0.96
31261	0.46	0.87	0.94	0.92	0.94	0.94
31281	0.43	0.85	0.91	0.89	0.94	0.95
31301	0.46	0.87	0.9	0.88	0.94	0.95
31321	0.44	0.9	0.9	0.89	0.94	0.95
31341	0.38	0.91	0.9	0.9	0.93	0.93
31361	0.39	0.91	0.91	0.9	0.93	0.94
31381	0.4	0.91	0.91	0.91	0.93	0.94
31401	0.43	0.88	0.88	0.88	0.91	0.93
31421	0.4	0.87	0.87	0.87	0.92	0.94
31441	0.4	0.88	0.88	0.88	0.93	0.94
31461	0.37	0.88	0.88	0.89	0.94	0.96
31481	0.36	0.9	0.9	0.91	0.94	0.95
31501	0.4	0.87	0.87	0.88	0.95	0.95
31521	0.35	0.86	0.86	0.86	0.95	0.95
31541	0.28	0.84	0.84	0.85	0.96	0.97
31561	0.31	0.83	0.83	0.84	0.96	0.96
31581	0.31	0.82	0.82	0.83	0.96	0.96
31601	0.38	0.86	0.87	0.87	0.99	0.98
31621	0.39	0.85	0.86	0.87	0.99	0.97
31641	0.4	0.85	0.86	0.87	0.99	0.97
31661	0.44	0.84	0.86	0.88	0.96	0.97
31681	0.43	0.84	0.88	0.89	0.96	0.97
31701	0.36	0.87	0.92	0.93	0.96	0.98
31721	0.36	0.85	0.93	0.93	0.97	0.98
31741	0.49	0.86	0.94	0.94	0.96	0.97
31761	0.45	0.86	0.93	0.93	0.96	0.98
31781	0.37	0.85	0.93	0.92	0.96	0.98
31801	0.26	0.85	0.93	0.93	0.96	0.98
31821	0.25	0.85	0.94	0.94	0.96	0.99
31841	0.28	0.85	0.95	0.94	0.96	0.99
31861	0.29	0.88	0.96	0.95	0.99	0.99
31881	0.34	0.88	0.96	0.95	0.98	0.99
31901	0.37	0.88	0.96	0.96	0.98	0.99
31921	0.39	0.92	0.97	0.96	0.98	0.99
31941	0.41	0.93	0.98	0.97	0.99	0.99
31961	0.44	0.94	0.99	0.98	0.99	0.99
31981	0.46	0.95	0.98	0.98	0.99	0.99
32001	0.51	0.95	0.97	0.97	0.99	0.99
32021	0.52	0.95	0.97	0.97	0.99	0.99
32041	0.53	0.95	0.97	0.97	0.99	0.99
32061	0.5	0.94	0.96	0.96	0.99	0.99
32081	0.5	0.94	0.96	0.96	0.99	0.99
32101	0.5	0.94	0.96	0.96	0.99	0.99
32121	0.5	0.94	0.96	0.96	0.99	0.99
32141	0.5	0.94	0.96	0.96	0.99	0.99
