# Supplementary material for: Are pangolins the intermediate host of the 2019 novel coronavirus (SARS-CoV-2)?
Source: PLoS Pathog. 2020 May 14;16(5):e1008421. doi: 10.1371/journal.ppat.1008421 (PMC7224457; doi:10.1371/journal.ppat.1008421)
Supplement: S3 Table — SARS-CoV-2 was considered as query, while the other four viruses were used as references. (XLSX) [file ppat.1008421.s003.xlsx]

## Sheet: Sheet1
	Nucleotide identity of S gene						Amino acid identity of S gene
CenterPos	SARS-CoV	Bat-CoV-ZXC21	Bat-CoV-ZC45	Pangolin-CoV-2020	Bat-CoV-RaTG13		SARS-CoV	Bat-CoV-ZXC21	Bat-CoV-ZC45	Pangolin-CoV-2020	Bat-CoV-RaTG13
101	1	1	1	1	1		1	1	1	1	1
121	0.44	0.66	0.66	0.64	0.91		1	1	1	1	1
141	0.38	0.58	0.6	0.58	0.9		1	1	1	1	1
161	0.44	0.51	0.51	0.51	0.88		1	1	1	1	1
181	0.45	0.45	0.45	0.53	0.88		1	1	1	1	1
201	0.54	0.44	0.44	0.54	0.88		1	1	1	1	1
221	0.56	0.53	0.52	0.59	0.87		1	1	1	1	1
241	0.58	0.54	0.52	0.58	0.88		1	1	1	1	1
261	0.6	0.57	0.54	0.62	0.91		1	1	1	1	1
281	0.6	0.6	0.59	0.66	0.91		0.75	0.91	0.91	0.93	0.97
301	0.64	0.47	0.44	0.56	0.89		0.76	0.9	0.9	0.94	0.97
321	0.67	0.49	0.45	0.61	0.86		0.77	0.89	0.89	0.94	0.96
341	0.7	0.55	0.49	0.63	0.86		0.79	0.9	0.9	0.94	0.96
361	0.7	0.55	0.49	0.63	0.86		0.81	0.89	0.9	0.96	0.95
381	0.67	0.58	0.55	0.64	0.88		0.85	0.86	0.88	0.97	0.93
401	0.68	0.62	0.6	0.68	0.89		0.85	0.84	0.86	0.97	0.92
421	0.62	0.54	0.53	0.61	0.9		0.88	0.81	0.83	0.97	0.92
441	0.58	0.5	0.5	0.59	0.9		0.91	0.82	0.83	0.97	0.92
461	0.62	0.54	0.55	0.64	0.91		0.91	0.84	0.86	0.98	0.94
481	0.63	0.53	0.53	0.62	0.92		0.91	0.85	0.87	1	0.95
501	0.59	0.54	0.56	0.63	0.94		0.86	0.84	0.86	1	0.95
521	0.52	0.53	0.57	0.61	0.97		0.85	0.87	0.89	1	0.95
541	0.48	0.51	0.55	0.61	0.97		0.83	0.81	0.83	1	0.95
561	0.38	0.53	0.56	0.6	0.98		0.88	0.82	0.82	1	0.97
581	0.35	0.54	0.56	0.58	0.98		0.89	0.87	0.87	0.99	0.99
601	0.37	0.5	0.52	0.54	0.98		0.85	0.82	0.82	0.96	0.99
621	0.42	0.53	0.56	0.58	0.98		0.85	0.84	0.84	0.95	0.99
641	0.46	0.6	0.62	0.63	0.98		0.82	0.8	0.8	0.95	0.99
661	0.37	0.57	0.56	0.6	0.98		0.8	0.81	0.81	0.95	0.99
681	0.3	0.52	0.52	0.54	0.98		0.81	0.82	0.82	0.95	0.99
701	0.33	0.47	0.46	0.53	0.98		0.86	0.83	0.83	0.95	0.99
721	0.36	0.48	0.46	0.5	0.98		0.85	0.82	0.82	0.95	1
741	0.35	0.49	0.47	0.49	0.97		0.88	0.87	0.87	0.95	1
761	0.38	0.45	0.45	0.5	0.95		0.88	0.88	0.88	0.95	1
781	0.43	0.45	0.45	0.52	0.95		0.87	0.88	0.88	0.96	1
801	0.36	0.43	0.41	0.52	0.93		0.89	0.9	0.9	0.99	1
821	0.32	0.44	0.43	0.52	0.93		0.9	0.91	0.91	1	1
841	0.31	0.41	0.4	0.47	0.93		0.92	0.94	0.94	1	1
861	0.34	0.4	0.4	0.43	0.93		0.88	0.92	0.92	1	1
881	0.38	0.42	0.41	0.46	0.93		0.89	0.94	0.94	1	1
901	0.28	0.38	0.38	0.4	0.93		0.89	0.94	0.94	1	1
921	0.19	0.36	0.35	0.42	0.93		0.91	0.94	0.94	1	1
941	0.27	0.39	0.37	0.43	0.93		0.91	0.94	0.94	1	1
961	0.4	0.45	0.42	0.45	0.95		0.91	0.95	0.95	1	1
981	0.34	0.46	0.43	0.43	0.94		0.89	0.94	0.94	0.99	1
1001	0.44	0.54	0.53	0.49	0.97		0.92	0.98	0.98	0.98	1
1021	0.5	0.57	0.56	0.52	0.97		0.92	0.97	0.97	0.97	1
1041	0.46	0.65	0.64	0.58	0.97		0.92	0.98	0.98	0.98	1
1061	0.4	0.68	0.67	0.57	0.96		0.97	0.99	0.99	0.97	1
1081	0.37	0.69	0.7	0.63	0.96		0.97	0.99	0.99	0.97	1
1101	0.48	0.77	0.77	0.72	0.95		0.97	0.99	0.99	0.97	1
1121	0.46	0.77	0.77	0.75	0.96		0.97	0.99	0.99	0.97	1
1141	0.46	0.78	0.77	0.76	0.94		0.97	0.99	0.99	0.97	1
1161	0.52	0.78	0.78	0.79	0.93		0.96	0.99	0.99	0.97	1
1181	0.58	0.81	0.81	0.83	0.94		0.99	1	1	0.99	1
1201	0.55	0.8	0.78	0.82	0.93
1221	0.53	0.76	0.75	0.84	0.92
1241	0.58	0.7	0.69	0.86	0.92
1261	0.63	0.66	0.66	0.88	0.92
1281	0.67	0.67	0.66	0.86	0.91
1301	0.66	0.65	0.65	0.83	0.91
1321	0.71	0.66	0.67	0.82	0.91
1341	0.72	0.62	0.65	0.83	0.93
1361	0.71	0.6	0.63	0.82	0.92
1381	0.69	0.57	0.6	0.84	0.92
1401	0.71	0.56	0.62	0.85	0.92
1421	0.72	0.58	0.63	0.83	0.92
1441	0.75	0.66	0.71	0.82	0.91
1461	0.75	0.69	0.73	0.82	0.9
1481	0.75	0.68	0.74	0.86	0.91
1501	0.75	0.62	0.69	0.87	0.9
1521	0.74	0.6	0.68	0.88	0.87
1541	0.72	0.57	0.63	0.88	0.82
1561	0.64	0.49	0.56	0.88	0.8
1581	0.66	0.54	0.62	0.85	0.78
1601	0.63	0.52	0.59	0.85	0.79
1621	0.62	0.51	0.58	0.86	0.77
1641	0.58	0.37	0.44	0.86	0.75
1661	0.54	0.21	0.31	0.89	0.72
1681	0.52	0.08	0.1	0.88	0.6
1701	0.48	0.14	0.18	0.86	0.6
1721	0.52	0.03	0.06	0.88	0.66
1741	0.61	0.09	0.15	0.88	0.72
1761	0.71	0.32	0.36	0.86	0.77
1781	0.73	0.32	0.34	0.86	0.79
1801	0.74	0.35	0.37	0.87	0.79
1821	0.71	0.34	0.35	0.87	0.8
1841	0.69	0.37	0.4	0.86	0.82
1861	0.7	0.43	0.47	0.84	0.85
1881	0.7	0.5	0.53	0.86	0.89
1901	0.68	0.52	0.56	0.87	0.91
1921	0.66	0.61	0.63	0.85	0.91
1941	0.62	0.6	0.62	0.86	0.92
1961	0.56	0.57	0.59	0.89	0.91
1981	0.53	0.56	0.58	0.89	0.91
2001	0.54	0.61	0.63	0.89	0.92
2021	0.58	0.69	0.7	0.91	0.93
2041	0.59	0.72	0.74	0.92	0.93
2061	0.6	0.76	0.77	0.94	0.92
2081	0.63	0.82	0.82	0.94	0.93
2101	0.72	0.84	0.84	0.95	0.95
2121	0.69	0.81	0.81	0.95	0.96
2141	0.72	0.84	0.84	0.96	0.95
2161	0.75	0.86	0.87	0.93	0.96
2181	0.73	0.82	0.85	0.92	0.95
2201	0.72	0.79	0.82	0.93	0.95
2221	0.72	0.77	0.8	0.93	0.94
2241	0.72	0.75	0.78	0.91	0.93
2261	0.71	0.73	0.77	0.91	0.95
2281	0.71	0.72	0.76	0.9	0.94
2301	0.63	0.65	0.69	0.88	0.92
2321	0.64	0.66	0.7	0.88	0.92
2341	0.59	0.64	0.66	0.85	0.92
2361	0.55	0.61	0.62	0.87	0.91
2381	0.58	0.66	0.65	0.89	0.93
2401	0.61	0.66	0.63	0.89	0.93
2421	0.61	0.64	0.61	0.88	0.93
2441	0.62	0.68	0.65	0.89	0.93
2461	0.61	0.66	0.65	0.9	0.93
2481	0.59	0.62	0.61	0.91	0.93
2501	0.63	0.67	0.66	0.92	0.92
2521	0.67	0.68	0.69	0.93	0.92
2541	0.68	0.69	0.71	0.93	0.93
2561	0.68	0.71	0.73	0.92	0.93
2581	0.7	0.72	0.75	0.9	0.93
2601	0.66	0.73	0.75	0.89	0.92
2621	0.64	0.76	0.77	0.91	0.92
2641	0.63	0.76	0.78	0.9	0.91
2661	0.65	0.77	0.77	0.9	0.9
2681	0.64	0.8	0.8	0.89	0.91
2701	0.68	0.82	0.83	0.88	0.92
2721	0.7	0.84	0.82	0.87	0.93
2741	0.69	0.86	0.84	0.9	0.93
2761	0.72	0.87	0.85	0.91	0.94
2781	0.68	0.86	0.84	0.92	0.93
2801	0.73	0.86	0.85	0.93	0.93
2821	0.76	0.84	0.83	0.93	0.94
2841	0.78	0.83	0.82	0.94	0.95
2861	0.77	0.83	0.81	0.94	0.96
2881	0.8	0.82	0.81	0.95	0.94
2901	0.77	0.8	0.78	0.95	0.94
2921	0.77	0.8	0.8	0.95	0.94
2941	0.78	0.78	0.77	0.95	0.93
2961	0.73	0.72	0.71	0.92	0.92
2981	0.76	0.72	0.72	0.92	0.94
3001	0.74	0.71	0.71	0.91	0.93
3021	0.74	0.74	0.74	0.91	0.93
3041	0.75	0.76	0.76	0.91	0.93
3061	0.76	0.77	0.79	0.91	0.94
3081	0.78	0.78	0.79	0.91	0.96
3101	0.78	0.79	0.79	0.9	0.96
3121	0.76	0.78	0.79	0.89	0.96
3141	0.74	0.78	0.79	0.87	0.96
3161	0.77	0.84	0.84	0.9	0.97
3181	0.77	0.83	0.84	0.91	0.97
3201	0.78	0.86	0.86	0.91	0.98
3221	0.79	0.86	0.87	0.9	0.98
3241	0.81	0.87	0.87	0.89	0.97
3261	0.81	0.85	0.85	0.88	0.96
3281	0.79	0.85	0.85	0.89	0.95
3301	0.79	0.86	0.85	0.9	0.95
3321	0.81	0.87	0.86	0.89	0.95
3341	0.82	0.89	0.89	0.91	0.95
3361	0.83	0.9	0.9	0.9	0.95
3381	0.84	0.92	0.92	0.9	0.95
3401	0.86	0.92	0.91	0.89	0.95
3421	0.86	0.91	0.9	0.89	0.94
3441	0.85	0.9	0.9	0.89	0.96
3461	0.85	0.91	0.91	0.89	0.96
3481	0.86	0.9	0.9	0.87	0.96
3501	0.86	0.9	0.9	0.88	0.97
3521	0.84	0.88	0.89	0.89	0.97
3541	0.84	0.89	0.89	0.87	0.97
3561	0.83	0.89	0.89	0.85	0.97
3581	0.82	0.87	0.87	0.85	0.97
3601	0.81	0.86	0.86	0.87	0.97
3621	0.79	0.85	0.85	0.87	0.97
3641	0.77	0.84	0.84	0.86	0.96
3661	0.74	0.86	0.86	0.88	0.97
3681	0.7	0.87	0.87	0.89	0.97
3701	0.69	0.86	0.85	0.87	0.95
3721	0.71	0.85	0.85	0.86	0.95
3741	0.73	0.87	0.87	0.88	0.95
3761	0.73	0.85	0.86	0.9	0.94
3781	0.75	0.87	0.88	0.91	0.95
3801	0.74	0.84	0.86	0.88	0.93
3821	0.72	0.87	0.88	0.89	0.93
3841	0.74	0.88	0.89	0.9	0.93
3861	0.75	0.86	0.87	0.9	0.92
3881	0.78	0.86	0.87	0.9	0.92
3901	0.78	0.87	0.89	0.9	0.92
3921	0.81	0.89	0.9	0.91	0.92
3941	0.81	0.88	0.89	0.91	0.91
3961	0.83	0.89	0.89	0.91	0.91
3981	0.81	0.89	0.89	0.91	0.91
4001	0.82	0.91	0.91	0.93	0.93
4021	0.83	0.88	0.88	0.93	0.94
4041	0.81	0.85	0.85	0.91	0.95
4061	0.81	0.86	0.86	0.9	0.94
4081	0.8	0.83	0.83	0.9	0.95
4101	0.79	0.84	0.84	0.9	0.96
4121	0.76	0.84	0.84	0.9	0.96
4141	0.76	0.83	0.83	0.91	0.96
4161	0.76	0.84	0.84	0.91	0.96
4181	0.77	0.83	0.84	0.91	0.96
