# Supplementary material for: Are pangolins the intermediate host of the 2019 novel coronavirus (SARS-CoV-2)?
Source: PLoS Pathog. 2020 May 14;16(5):e1008421. doi: 10.1371/journal.ppat.1008421 (PMC7224457; doi:10.1371/journal.ppat.1008421)
Supplement: S4 Table — (XLSX) [file ppat.1008421.s004.xlsx]

## Sheet: Sheet1
Number	Name	Sequence(5'-3')	Tm(℃)	Size of target sequences (bp)	Location
1	P1F	CACGCAGTATAATTAATA	40	285	1-285
	P1R	TTGAGATGTTGACGTGCCT
2	P2F	ACCCAGAAATAGGACCTGAGC	50	205	1269-1473
	P2R	GCACCTTCTCCAACAACTCC
3	P3F	GCGCCATTTTCTCTCGTACT	50	204	1779-1982
	P3R	GCCACTGTGATGTCATTTGG
4	P4F	CCAAATGACATCACAGTGGCT	50	678	1963-2640
	P4R	TCAATTACGGTGTCATCACCA
5	P5F	TGGTGATGACACCGTAATTGA	50	234	2620-2853
	P5R	GCCATACCCCACTCGTCTAA
6	P6F	TGGTTCAACCTCTTCTGCTTC	50	567	3031-3597
	P6R	ACAGGGTCAGCACCAAAGAT
7	P7F	GCTGACCCTGTCCAATCCTT	50	248	3587-3834
	P7R	TCAACACAAGCCTTGACTTTCT
8	P8F	CTAGAAGAAGCTGCGCGGTA	50	524	4496-5019
	P8R	TCAAAAGCCTCTGCACGTAA
9	P9F	TTGTACCAAACCAACCTTACCC	50	242	5862-6103
	P9R	AACATGCCAAACAACAGGTTT
10	P10F	ACAAACACTACACGCCTTCT	50	231	6036-6266
	P10R	CAGAGACGTGTTTGAGATCTTCA
11	P11F	GATCTCAAACACGTCTCTGAAGA	50	475	6248-6722
	P11R	TCTTTGCTATAGTGGTTGGCA
12	P12F	TGCCAACCACTATAGCAAAGAA	50	566	6702-7267
	P12R	TCTGACCATAGCTGAAATTGGA
13	P13F	ACAGTGTTAGCGTAAAGAATGGT	50	581	7596-8176
	P13R	AGGTGTCATGTTTTCAACTTTGT
14	P14F	AGAGGTGGGTTTTGTTGTACC	50	160	8701-8860
	P14R	ACAAGCTGACGTTGCAAAGT
15	P15F	ACTTTGCAACGTCAGCTTGT	50	241	8841-9081
	P15R	CCGTGTCTACAGTACTCAGAGT
16	P16F	GTCCACGACATGTGATCTGC	50	630	10023-10652
	P16R	CAACATGATCTTGTGTCAAAGGT
17	P17F	AGCTCAAACTGGAATTGCAGT	50	497	10672-11168
	P17R	CACAGTCCTTTAGTTTGAAACCA
18	P18F	TGTATGCTGCTGATCCTGCT	50	220	14420-14639
	P18R	CCATCTTGGGCAAAGAAGAA
19	P19F	TTCACGCAAACCACTGAAAC	50	446	17734-18179
	P19R	CCTTCGACATCGAAACCAAT
20	P20F	GTTTCGATGTCGAAGGGTGT	50	316	18164-18479
	P20R	GTTAATTCAAAGCCGTGTGC
21	P21F	TTGATGGACAACAGGGTGAA	50	313	19526-19838
	P21R	AGAGGTGCGCAAACACTTTC
22	P22F	TTGGAGGAACACAAATCCAA	50	307	21210-21516
	P22R	ATTGGTGAATGAAGGCTGGA
23	P23F	ATCCAGCCTTCATTCACCAA	50	1155	21496-22650
	P23R	TCCTGGAGCAATTTGTCTGA
24	P24F	TCCGAAATGTCGACGGATA	50	454	22001-22454
	P24R	GCAAAAGTGGTTGCATTGAA
25	P25F	GCAATGGGGTTGAAGGTTTT	50	582	22850-23431
	P25R	AACTGGCACATATTCCTGCAC
26	P26F	GCTGTGATGTTGTGATTGGAA	50	755	24773-25527
	P26R	CAGCAGCAACAAGCAAAAGA
27	P27F	TTTGTTTGCAACTTGCTGCT	50	524	25464-25987
	P27R	GATGAACCGTCGATTGTGTG
28	P28F	ATGGCACAACAAATCCCATT	50	241	25747-25987
	P28R	GATGAACCGTCGATTGTGTG
29	P29F	CATGTCAGGTGACAACGGTACT	50	311	26359-26669
	P29R	CAAACAGCCTGAATGAAGCA
30	P30F	CACCATCTAGGACGCTGTGA	50	398	26819-27216
	P30R	TCTCCATTGGTTGCTCTTCA
31	P31F	AACATTCCCACCAACAGAGC	50	238	29193-29430
	P31R	CGTAAACGGAAAAGCGAAAA
