# Supplementary material for: Are pangolins the intermediate host of the 2019 novel coronavirus (SARS-CoV-2)?
Source: PLoS Pathog. 2020 May 14;16(5):e1008421. doi: 10.1371/journal.ppat.1008421 (PMC7224457; doi:10.1371/journal.ppat.1008421)
Supplement: S5 Table — (XLSX) [file ppat.1008421.s005.xlsx]

## Sheet: Sheet1
Accession number	Strain ID
MN908947.3	2019-nCoV
MN996532.1	Bat-CoV-RaTG13
KJ473811.1	Bat-CoV-JL2012
MK211378.1	Bat-CoV-YN2018D
KJ473815.1	Bat-CoV-GX2013
MK211375.1	Bat-CoV-YN2018A
DQ648856.1	Bat-CoV-BtCoV-273-2005
DQ412042.1	Bat-CoV-Rf1
AY390556.1	BARS-GZ02
AY278489.2	BARS-GD01
AY572035.1	BARS-civet010
AY686864.1	BARS-B039
AY395003.1	BARS-ZS-C
AY394996.1	BARS-ZS-B
MK211376.1	Bat-CoV-YN2018B
KC881006.1	Bat-CoV-Rs3367
KY417143.1	Bat-CoV-Rs4081
KU973692.1	Bat-CoV-F46
KJ473814.1	Bat-CoV-HuB2013
KY417151.1	Bat-CoV-Rs7327
KF367457.1	Bat-CoV-WIV1
KJ473816.1	Bat-CoV-YN2013
KP886808.1	Bat-CoV-YNLF-31C
KJ473812.1	Bat-CoV-HeB2013
MK211377.1	Bat-CoV-YN2018C
JX993987.1	Bat-CoV-Rp-Shaanxi2011
KY417150.1	Bat-CoV-Rs4874
KF569996.1	Bat-CoV-LYRa11
KY417142.1	Bat-CoV-As6526
DQ071615.1	Bat-CoV-Rp3
MK211374.1	Bat-CoV BC2018
MG772933.1	Bat-CoV-ZC45
KT444582.1	Bat-CoV-WIV16
JX993988.1	Bat-CoV-Yunnan2011
DQ084200.1	Bat-CoV-HKU3-3
DQ022305.2	Bat-CoV-HKU3-1
GQ153544.1	Bat-CoV-HKU3-9
KJ473813.1	Bat-CoV BX2013
DQ648857.1	Bat-CoV BtCoV-279-2005
DQ412043.1	Bat-CoV-Rm1
KF294457.1	Bat-CoV-Longquan-140
MG772934.1	Bat-CoV-ZXC21
KY352407.1	Bat-CoV BtKY72
AY394981.1	BARS-HGZ8L1-A
